# Supplementary material for: Quantitative trait loci associated with apple endophytes during pathogen infection
Source: Front Plant Sci. 2023 Mar 28;14:1054914. doi: 10.3389/fpls.2023.1054914 (PMC10086318; doi:10.3389/fpls.2023.1054914)
Supplement: Supplementary file 3 [file Table_1.xlsx]

## Sheet: Linkage map
group 1	cM
RosBREEDSNP_SNP_TC_3094248_Lg1_02894_MAF50_285661_exon1	0
SNP_FB_0400910	0
SNP_FB_1035153	3.17
RosBREEDSNP_SNP_AC_121548_Lg1_00288_MAF30_MDP0000151845_exon1	10.9
SNP_FB_0409675	14.81
SNP_FB_0764008	15.85
SNP_FB_1111605	17.67
SNP_FB_1111607	22.68
SNP_FB_0411947	23.54
SNP_FB_0953652	23.54
SNP_FB_1021087	24.37
SNP_FB_0411478	26.09
SNP_FB_0411479	26.96
SNP_FB_0411487	30.76
SNP_FB_0411698	31.58
SNP_FB_0939067	33.02
GDsnp00152	33.88
SNP_FB_0415487	35.64
SNP_FB_1108214	38.93
SNP_FB_0418563	42.21
SNP_FB_0418589	42.21
RosBREEDSNP_SNP_TC_9351463_Lg1_00703_MAF20_MDP0000661406_exon4	50.67
SNP_FB_0417203	52.26
SNP_FB_0417208	54.11
SNP_FB_0417637	56.08
SNP_FB_0417642	63.98
SNP_FB_0417946	63.98
SNP_FB_0448220	66.41
RosBREEDSNP_SNP_GA_11499061_Lg1_01815_MAF30_516837_exon4	69.11
SNP_FB_0419285	69.11
SNP_FB_0419753	70.86
SNP_FB_0419771	70.86
GDsnp00420	71.75
GDsnp02334	72.62
SNP_FB_0937887	78.82
SNP_FB_0937902	79.62
SNP_FB_0937906	79.63
RosBREEDSNP_SNP_CT_13068176_Lg1_01494_MAF50_MDP0000298776_exon4	81.25
SNP_FB_0420896	82.84
SNP_FB_0420895	82.84
SNP_FB_0420128	84.47
SNP_FB_0420129	86.1
SNP_FB_0420170	86.1
SNP_FB_0535505	89.38
SNP_FB_0421614	89.38
SNP_FB_0421635	91.02
SNP_FB_0421638	92.11
GDsnp01889	93.21
GDsnp01919	113
RosBREEDSNP_SNP_AG_14154922_Lg1_01058_MAF30_1682312_exon1	131.39
SNP_FB_0422075	131.39
SNP_FB_0422076	133.03
SNP_FB_0422079	136.33
SNP_FB_0941503	136.33
SNP_FB_0941512	136.33
RosBREEDSNP_SNP_GA_14519247_Lg1_RosCOS2921_MAF50_476406_exon1	137.19
SNP_FB_0423029	138
SNP_FB_0423030	139.84
RosBREEDSNP_SNP_AG_14529153_Lg1_RosCOS2921_MAF30_59140_exon1	140.71
SNP_FB_0423612	142.6
SNP_FB_0423615	143.42
SNP_FB_0423631	143.42
SNP_FB_0974460	143.42
SNP_FB_0425610	145.69
SNP_FB_0425614	149.24
SNP_FB_1010747	155
GDsnp02538	155
SNP_FB_0497566	157.51
SNP_FB_0426240	162.64
SNP_FB_0942698	165.16
SNP_FB_1113057	165.16
SNP_FB_0942974	168.44
SNP_FB_0427287	169.34
SNP_FB_0427296	170.21
SNP_FB_0427302	172.84
SNP_FB_0427463	173.72
SNP_FB_0427467	173.72
SNP_FB_0427470	175.87
SNP_FB_0427473	179.1
GDsnp01783	179.1
SNP_FB_0429182	181.56
SNP_FB_0429192	181.56
SNP_FB_0428219	183.16
SNP_FB_0428220	183.93
SNP_FB_0428229	183.93
SNP_FB_0428250	184.75
SNP_FB_0428254	185.6
RosBREEDSNP_SNP_CT_18794918_Lg1_02731_MAF30_1632516_exon5	187.27
SNP_FB_0428720	189.78
SNP_FB_0428721	189.78
SNP_FB_0428726	191.4
GDsnp02302	193.03
SNP_FB_0429988	193.03
SNP_FB_0429278	193.85
SNP_FB_0429288	203.84
SNP_FB_0431157	216.4
GDsnp00250	216.4
SNP_FB_0431171	217.2
SNP_FB_0943665	218.79
SNP_FB_0943667	218.79
SNP_FB_0943710	220.41
SNP_FB_0943473	220.41
SNP_FB_0943474	220.41
SNP_FB_0432789	221.23
SNP_FB_0432796	222.02
SNP_FB_0433272	222.02
SNP_FB_0433287	223.37
SNP_FB_0250474	226.09
SNP_FB_0250486	226.9
SNP_FB_0945105	226.9
GDsnp00674	228.53
RosBREEDSNP_SNP_TG_26262680_Lg1_00674_MAF40_1669479_exon3	229.52
SNP_FB_0436465	238.52
GDsnp00107	240.24
SNP_FB_0436932	242.12
SNP_FB_0436919	242.96
SNP_FB_0436926	243.84
SNP_FB_0436927	243.84
RosBREEDSNP_SNP_GT_26734911_Lg1_01228_MAF50_MDP0000236938_exon8	243.84
SNP_FB_0437661	243.84
SNP_FB_0437666	244.66
SNP_FB_0945853	247.15
SNP_FB_0945897	249.64
SNP_FB_0945907	249.64
SNP_FB_0945909	250.82
SNP_FB_0439065	251.99
SNP_FB_0439071	255.28
SNP_FB_0439086	256.9
SNP_FB_0439095	257.71
SNP_FB_0440719	262.68
SNP_FB_0440721	263.5
RosBREEDSNP_SNP_AC_30246914_Lg1_CXE4_MAF50_MDP0000473154_exon2	266.8
SNP_FB_0441006	267.62
SNP_FB_0441010	268.44
SNP_FB_0441434	270.01
RosBREEDSNP_SNP_GA_31359482_Lg1_327822_MAF50_327822_exon5	273.27
RosBREEDSNP_SNP_GA_31531477_Lg1_327214_MAF40_327214_exon1	274.9
SNP_FB_0442473	276.53
SNP_FB_0442481	279.78
GDsnp01371	281.47
SNP_FB_0444691	282.55
SNP_FB_0444702	283.63
SNP_FB_1082254	287.1
SNP_FB_0946984	292.84
SNP_FB_0946989	295.11
SNP_FB_0947015	295.11
SNP_FB_0445358	297.57
SNP_FB_0445366	298.41
SNP_FB_0445931	299.24
SNP_FB_0445933	300.06
SNP_FB_0445938	304.99
RosBREEDSNP_SNP_AC_34510440_Lg1_02371_MAF50_1642607_exon7	308.26
RosBREEDSNP_SNP_TC_34421998_Lg1_19307__19307_exon2	308.26
SNP_FB_0446904	312.15
RosBREEDSNP_SNP_CT_35202609_Lg1_00495_MAF50_361322_exon1	314.08
SNP_FB_0447050	314.08
SNP_FB_0447052	314.9
SNP_FB_0447065	317.85
GDsnp00583	319.83
SNP_FB_0947613	320.65
SNP_FB_0947635	322.29
SNP_FB_0947636	322.29
SNP_FB_0447351	324.46
GDsnp02092	325.52
SNP_FB_1082432	328.82
SNP_FB_1082449	328.82
RosBREEDSNP_SNP_TC_35468899_Lg1_02092_MAF50_138030_exon2	330.47
SNP_FB_0947841	332.11
SNP_FB_0948090	333.75
group 2
SNP_FB_1082837	0
RosBREEDSNP_SNP_TC_1229074_Lg2_01134_MAF10_1625597_exon3	0
SNP_FB_0449998	0.81
SNP_FB_0450001	2.71
SNP_FB_0450013	4.2
SNP_FB_0450019	5.77
SNP_FB_0450661	7.18
SNP_FB_0450669	9.86
SNP_FB_0460363	12.12
SNP_FB_0460371	12.12
SNP_FB_0460377	13.27
SNP_FB_0451016	15.23
SNP_FB_0451026	20.97
RosBREEDSNP_SNP_TC_1910740_Lg2_01735_MAF10_458777_exon1	21.71
SNP_FB_0451351	23.06
SNP_FB_0451368	24.7
SNP_FB_0452018	28.83
SNP_FB_0949261	30.47
SNP_FB_0452358	33.76
SNP_FB_0452878	34.58
SNP_FB_1083115	37.04
SNP_FB_1083131	37.85
SNP_FB_0949978	41.14
SNP_FB_1083196	42.78
RosBREEDSNP_SNP_GA_3428296_Lg2_01641_MAF50_MDP0000244230_exon9	45.23
GDsnp01641	46.85
RosBREEDSNP_SNP_AG_3463154_Lg2_01641_MAF30_MDP0000943030_exon1	50.12
RosBREEDSNP_SNP_TC_4030165_Lg2_01476_MAF50_MDP0000298759_exon1	54.23
SNP_FB_0950382	55.86
SNP_FB_0950389	57.55
RosBREEDSNP_SNP_CT_4173601_Lg2_00203_MAF20_405292_exon1	59.17
RosBREEDSNP_SNP_AG_4176344_Lg2_00203_MAF50_1638544_exon5	59.17
SNP_FB_0455068	62.45
SNP_FB_0455080	62.45
RosBREEDSNP_SNP_AG_4227094_Lg2_00203_MAF50_MDP0000251579_exon2	67.87
SNP_FB_1083231	67.87
SNP_FB_1083237	68.75
RosBREEDSNP_SNP_CT_4445083_Lg2_RosCOS2816_MAF50_1649480_exon3	71.44
SNP_FB_0455789	74.72
SNP_FB_0455794	76.3
SNP_FB_0455800	77.9
SNP_FB_0455816	80.06
RosBREEDSNP_SNP_GA_4554201_Lg2_MDP0000519575_MAF20_MDP0000519575_exon1	82.09
SNP_FB_0456226	85.35
RosBREEDSNP_SNP_AC_4873695_Lg2_RosCOS3565_MAF30_1663792_exon1	85.35
SNP_FB_0950604	86.21
SNP_FB_0950607	88.93
SNP_FB_0950614	91.71
SNP_FB_0950621	92.74
SNP_FB_0456727	94.68
SNP_FB_0456732	97.68
SNP_FB_0456743	101.27
GDsnp00077	102.16
RosBREEDSNP_SNP_GA_5335844_Lg2_00158_MAF50_MDP0000223169_exon3	106.09
SNP_FB_1113560	110.1
SNP_FB_1113586	112.77
RosBREEDSNP_SNP_GA_5931646_Lg2_01663_MAF10_144193_exon1	112.77
SNP_FB_0458613	115.21
SNP_FB_0458614	116.81
SNP_FB_0458664	116.81
SNP_FB_1083541	119.31
SNP_FB_1083547	120.96
SNP_FB_1083567	123.47
GDsnp00308	125.14
RosBREEDSNP_SNP_AG_6499131_Lg2_01162_MAF30_862418_exon1	127.67
RosBREEDSNP_SNP_TC_6522059_Lg2_01162_MAF50_MDP0000125143_exon6	129.06
SNP_FB_0459441	133.79
SNP_FB_1084034	140.15
SNP_FB_1084116	149.74
SNP_FB_1084117	154.5
GDsnp00505	157.67
RosBREEDSNP_SNP_CT_7255188_Lg2_00505_MAF50_571945_exon1	162.41
SNP_FB_0461755	168.77
SNP_FB_0461772	176.74
SNP_FB_0462357	181.5
SNP_FB_0462359	189.46
RosBREEDSNP_SNP_TG_8922212_Lg2_00407_MAF40_779714_exon1	192.63
SNP_FB_0953831	195.79
SNP_FB_0953837	198.95
GDsnp01223	202.11
SNP_FB_0953369	206.86
SNP_FB_0953386	213.22
SNP_FB_0464926	214.79
GDsnp01005	221.15
SNP_FB_0466103	227.52
SNP_FB_0466107	235.49
SNP_FB_0466108	241.85
SNP_FB_0466123	251.45
GDsnp00614	253.04
RosBREEDSNP_SNP_GT_11969851_Lg2_RosCOS2709_MAF30_1618610_exon1	262.64
SNP_FB_0627922	264.2
SNP_FB_0467378	272.16
SNP_FB_0467398	273.73
SNP_FB_0954523	284.97
SNP_FB_0954530	289.71
SNP_FB_0468392	294.46
SNP_FB_0468399	302.43
SNP_FB_1084869	305.36
SNP_FB_1084872	307.08
SNP_FB_0468919	308.92
SNP_FB_0468907	308.92
SNP_FB_0468911	309.74
SNP_FB_0468913	312.76
SNP_FB_0469341	315.7
SNP_FB_0469362	320.61
SNP_FB_0469366	321.69
SNP_FB_0469373	323.6
SNP_FB_0469786	323.6
RosBREEDSNP_SNP_GA_14588942_Lg2_00987_MAF30_1674484_exon1	327.19
SNP_FB_0470613	328.73
SNP_FB_0470620	329.9
SNP_FB_0470622	329.9
SNP_FB_0471065	331.59
SNP_FB_0471071	333.15
SNP_FB_0471088	341.16
GDsnp00222	349.85
RosBREEDSNP_SNP_GA_15230080_Lg2_00222_MAF40_1630459_exon1	354.98
RosBREEDSNP_SNP_GA_15184323_Lg2_00222_MAF30_MDP0000298218_exon2	354.98
SNP_FB_0472023	359.8
SNP_FB_0471602	360.78
SNP_FB_0471603	360.78
SNP_FB_0471604	363.25
SNP_FB_0472622	363.25
SNP_FB_0956215	364.07
SNP_FB_0956216	366.53
SNP_FB_0473493	370.56
SNP_FB_0473501	371.84
SNP_FB_0888730	374.78
SNP_FB_0888751	377.67
GDsnp01309	379.69
SNP_FB_0474177	381.16
SNP_FB_0474178	382.98
SNP_FB_0474189	385.59
SNP_FB_0474192	387.91
SNP_FB_0474199	387.91
RosBREEDSNP_SNP_AG_17179555_Lg2_327287_MAF30_327287_exon1	389.52
SNP_FB_0956983	389.52
SNP_FB_0475668	394.45
RosBREEDSNP_SNP_CT_18004558_Lg2_72623_MAF40_72623_exon1	396.17
RosBREEDSNP_SNP_TC_18005035_Lg2_325713_MAF40_325713_exon1	396.17
SNP_FB_0206553	398.65
SNP_FB_0206551	405.86
SNP_FB_0206556	407.18
SNP_FB_0206557	408
SNP_FB_0424912	410.23
SNP_FB_0424926	417.6
SNP_FB_0476291	418.94
RosBREEDSNP_SNP_TC_18803921_Lg2_02076_MAF40_1665585_exon2	418.94
SNP_FB_0476515	422.19
SNP_FB_0476523	427.14
SNP_FB_0477196	430.74
SNP_FB_0477201	433.6
GDsnp00934	437.32
SNP_FB_0477928	439.5
RosBREEDSNP_SNP_CT_19606107_Lg2_01840_MAF40_27339_exon1	443.93
RosBREEDSNP_SNP_AG_21105289_Lg2_MDP0000801540_MAF40_MDP0000801540_exon1	443.93
SNP_FB_0480259	448.86
SNP_FB_0480283	448.86
SNP_FB_0480288	448.86
SNP_FB_0480741	454.63
SNP_FB_0480754	454.63
SNP_FB_0480759	458.73
SNP_FB_0482637	458.73
SNP_FB_0482647	458.73
RosBREEDSNP_SNP_AG_23095096_Lg2_RosCOS292_MAF40_1643572_exon1	458.73
SNP_FB_0482218	462.01
SNP_FB_0482224	462.01
SNP_FB_0481315	463.65
SNP_FB_0483831	468.75
SNP_FB_0485376	474.68
SNP_FB_0485378	474.68
GDsnp00833	475.85
SNP_FB_0487462	477.42
SNP_FB_0667266	482.99
SNP_FB_0487044	482.99
SNP_FB_1092108	486.75
SNP_FB_0927564	488.74
RosBREEDSNP_SNP_AG_30377236_Lg2_01251_MAF30_MDP0000216184_exon4	492.85
SNP_FB_0489674	492.85
SNP_FB_0492190	496.19
GDsnp01251	499.53
RosBREEDSNP_SNP_AG_32121227_Lg2_00022_MAF10_MDP0000319037_exon1	502.97
RosBREEDSNP_SNP_CT_32142149_Lg2_00022_MAF40_72706_exon1	512.09
RosBREEDSNP_SNP_CA_32171222_Lg2_00022_MAF40_980613_exon1	518.96
SNP_FB_0493187	518.96
SNP_FB_0493175	521.73
SNP_FB_0493179	522.64
SNP_FB_0493180	528.19
SNP_FB_0493192	528.19
SNP_FB_0493196	533.96
SNP_FB_0493532	533.96
SNP_FB_0493534	535.75
SNP_FB_0493535	535.75
Rvi2_region23_R366	540.54
SNP_FB_0494250	545.6
RosBREEDSNP_SNP_CT_32999908_Lg2_02223_MAF50_1631749_exon1	548.93
SNP_FB_0961298	548.93
SNP_FB_0961303	554.22
SNP_FB_0961305	555.43
SNP_FB_0961308	562.65
RosBREEDSNP_SNP_TG_33257933_Lg2_00629_MAF30_1656170_exon2	562.65
SNP_FB_0494999	567.04
SNP_FB_0495004	569.22
SNP_FB_0495005	569.22
SNP_FB_0495014	570.35
SNP_FB_1086535	573.71
SNP_FB_1086525	573.71
SNP_FB_0961624	579.53
SNP_FB_0961628	586.55
SNP_FB_0495616	588.91
SNP_FB_0495649	588.91
SNP_FB_0659583	592.62
SNP_FB_0659592	598.16
SNP_FB_0659619	598.16
SNP_FB_0495939	602.69
SNP_FB_0495949	605.57
SNP_FB_0495955	607.35
SNP_FB_0495964	607.35
RosBREEDSNP_SNP_AC_34225113_Lg2_00624_MAF40_1624980_exon2	607.35
SNP_FB_0497066	611.6
SNP_FB_0497074	616.67
SNP_FB_0497077	617.52
SNP_FB_1086648	618.38
SNP_FB_0498491	618.38
SNP_FB_0498497	622.5
SNP_FB_0498500	624.97
SNP_FB_0499610	630.89
SNP_FB_0499624	630.89
SNP_FB_0499629	638.93
RosBREEDSNP_SNP_GA_36185368_Lg2_00914_MAF40_521919_exon1	640.13
RosBREEDSNP_SNP_CA_36357685_Lg2_01322_MAF50_522361_exon2	642.41
GDsnp00669	644.7
SNP_FB_1063203	653.86
SNP_FB_0501806	660.76
SNP_FB_0501810	663.05
SNP_FB_0501816	666.5
SNP_FB_1087151	674.09
SNP_FB_1087157	675.35
SNP_FB_0502391	679.12
SNP_FB_0502401	680.24
SNP_FB_0502931	687.13
SNP_FB_0502932	692.89
SNP_FB_0503323	695.18
SNP_FB_0503322	696.3
SNP_FB_0503332	696.3
RosBREEDSNP_SNP_AG_39010781_Lg2_00995_MAF50_262964_exon3	697.22
SNP_FB_0503611	699.5
SNP_FB_0503613	700.31
SNP_FB_0503981	700.31
SNP_FB_0504009	701.95
RosBREEDSNP_SNP_AG_39497984_Lg2_00167_MAF50_1631668_exon6	701.95
SNP_FB_0504436	703.6
SNP_FB_0504437	705.23
SNP_FB_0505183	705.23
SNP_FB_0505187	709.42
GDsnp02535	712.75
group 3
SNP_FB_0506601	0
SNP_FB_0506602	1.75
SNP_FB_0506615	5.85
SNP_FB_0506616	5.85
RosBREEDSNP_SNP_CT_982733_Lg3_00506_MAF30_MDP0000198677_exon1	5.85
GDsnp00506	9.38
RosBREEDSNP_SNP_GA_1057933_Lg3_00506_MAF50_38325_exon2	11.34
RosBREEDSNP_SNP_AG_1131825_Lg3_00866_MAF50_MDP0000151511_exon2	16.7
RosBREEDSNP_SNP_TC_1142062_Lg3_00866_MAF50_MDP0000268101_exon2	18.87
SNP_FB_0531581	19.94
SNP_FB_0531586	19.94
SNP_FB_0171124	21.58
SNP_FB_0171130	26.52
SNP_FB_0171139	27.34
RosBREEDSNP_SNP_GA_1759940_Lg3_EB140229_MAF40_751059_exon1	28.16
SNP_FB_0507628	32.26
SNP_FB_0507632	33.07
SNP_FB_0507644	34.71
RosBREEDSNP_SNP_TC_1996499_Lg3_RosCOS1698_MAF30_1627375_exon5	35.53
RosBREEDSNP_SNP_CT_1948548_Lg3_RosCOS1698_MAF50_356611_exon4	37.99
RosBREEDSNP_SNP_CT_2030123_Lg3_RosCOS1698_MAF50_1684987_exon3	50.83
SNP_FB_0060688	64.51
SNP_FB_0060701	68.62
SNP_FB_0508273	71.1
SNP_FB_0053133	71.92
SNP_FB_0053141	71.92
SNP_FB_0508599	77.4
GDsnp02300	82.9
SNP_FB_1055479	82.91
SNP_FB_1055498	82.91
SNP_FB_0964033	83.95
SNP_FB_0964039	85.99
SNP_FB_0964042	86.98
SNP_FB_0964043	87.77
SNP_FB_0964044	87.77
SNP_FB_0509749	88.68
SNP_FB_0509750	91.54
SNP_FB_1108526	93.46
SNP_FB_1108527	93.46
SNP_FB_0510260	93.46
SNP_FB_0510280	94.89
GDsnp00276	100.63
SNP_FB_0510355	100.63
SNP_FB_0510359	102.54
SNP_FB_0510714	103.35
SNP_FB_0510717	103.35
SNP_FB_0510764	103.35
RosBREEDSNP_SNP_CA_5949706_Lg3_01263_MAF50_581465_exon1	106.64
RosBREEDSNP_SNP_GA_5926913_Lg3_01263_MAF30_1673590_exon1	106.64
SNP_FB_0512519	106.64
SNP_FB_0513171	109.15
SNP_FB_0513157	112.46
SNP_FB_0513181	114.98
SNP_FB_1082526	114.98
SNP_FB_1082532	114.98
SNP_FB_1082533	114.98
SNP_FB_1082537	118.25
SNP_FB_1082539	119.06
SNP_FB_1082540	119.06
RosBREEDSNP_SNP_AG_7171067_Lg3_01493_MAF50_357233_exon1	120.7
SNP_FB_0514806	120.7
SNP_FB_0514816	120.7
SNP_FB_0515428	121.78
SNP_FB_0515435	121.78
SNP_FB_0515442	122.86
SNP_FB_0515444	122.86
SNP_FB_0515445	123.18
SNP_FB_0515934	125.47
SNP_FB_0515965	125.47
SNP_FB_0515961	129.48
SNP_FB_0516385	130.6
RosBREEDSNP_SNP_CT_8516804_Lg3_RosCOS3572_MAF30_324882_exon1	132.72
SNP_FB_0516974	139.2
SNP_FB_1115013	139.2
SNP_FB_1115014	139.2
SNP_FB_1115015	139.2
SNP_FB_0967290	144.14
SNP_FB_0519392	144.14
SNP_FB_0519395	147.07
SNP_FB_0519398	151.94
SNP_FB_0519976	156.13
SNP_FB_0520431	156.95
GDsnp00194	160.24
SNP_FB_0967968	162.7
SNP_FB_0909633	167.65
RosBREEDSNP_SNP_CT_11552808_Lg3_02220_MAF20_MDP0000197315_exon2	172.6
SNP_FB_0522112	173.41
GDsnp01885	177.52
SNP_FB_1088741	180.8
SNP_FB_0522934	181.61
SNP_FB_0523629	182.42
SNP_FB_0441636	186.12
SNP_FB_0524741	187.71
SNP_FB_0524762	192.59
RosBREEDSNP_SNP_CT_13512352_Lg3_57248__57248_exon1	194.2
SNP_FB_0526085	204.12
SNP_FB_0526121	207.36
SNP_FB_0528610	212.27
GDsnp02546	213.88
SNP_FB_0989074	218.79
SNP_FB_0529675	223.7
RosBREEDSNP_SNP_GA_16990247_Lg3_00921_MAF30_1662533_exon2	228.6
SNP_FB_0970302	232.19
GDsnp02804	245.22
SNP_FB_0532578	253.47
SNP_FB_0533167	265.13
SNP_FB_0511289	276.79
RosBREEDSNP_SNP_AC_23309867_Lg3_00663_MAF20_1664865_exon3	278.43
SNP_FB_0536356	285.02
GDsnp01728	289.94
GDsnp00955	303.33
SNP_FB_0537040	309.91
SNP_FB_0915100	322.94
SNP_FB_1072223	326.53
SNP_FB_1072225	333.09
SNP_FB_0075836	334.73
SNP_FB_0537599	341.97
SNP_FB_0582602	341.97
SNP_FB_0537676	360.87
SNP_FB_0537677	363.8
RosBREEDSNP_SNP_TC_25900349_Lg3_01642_MAF50_1642190_exon4	371.16
GDsnp01642	373.58
RosBREEDSNP_SNP_CA_25903444_Lg3_01642_MAF40_476883_exon1	373.58
SNP_FB_0538278	377.28
SNP_FB_0538282	379.13
SNP_FB_0538841	384.61
SNP_FB_0538850	385.53
SNP_FB_0538856	386.46
SNP_FB_0932003	391.12
SNP_FB_0385336	398.09
SNP_FB_0539099	399.27
SNP_FB_0539107	399.27
SNP_FB_0539118	402.18
GDsnp01487	406.99
SNP_FB_0421295	410.86
SNP_FB_0421299	414.73
SNP_FB_0539481	415.44
SNP_FB_0539959	417.54
SNP_FB_0539968	417.54
SNP_FB_0539974	417.54
SNP_FB_0539978	418.36
SNP_FB_0539980	418.36
GDsnp00607	419.18
SNP_FB_0972396	419.18
SNP_FB_1089477	422.29
SNP_FB_0540940	424.99
SNP_FB_0540929	429.83
SNP_FB_0540935	437.88
SNP_FB_0540949	441.26
SNP_FB_0598052	452.13
SNP_FB_0988858	452.13
SNP_FB_0988860	457.26
SNP_FB_0541807	457.26
SNP_FB_0972924	463.85
SNP_FB_0972932	467.14
RosBREEDSNP_SNP_GT_29645640_Lg3_01969_MAF30_187070_exon1	467.14
GDsnp01969	472.9
SNP_FB_0542662	474.15
GDsnp01937	480.62
SNP_FB_0973262	483.15
SNP_FB_0973266	488.2
GDsnp00663	490.51
SNP_FB_0973318	495.45
SNP_FB_0973331	498.72
SNP_FB_0543921	502.82
SNP_FB_0543923	502.82
SNP_FB_0544635	504.88
GDsnp01779	507
RosBREEDSNP_SNP_AG_31160644_Lg3_01779_MAF30_535055_exon1	509.11
SNP_FB_0546502	511.17
SNP_FB_0546506	512
SNP_FB_0546805	512
SNP_FB_0547644	514.93
GDsnp01329	517.85
SNP_FB_0974555	517.85
SNP_FB_0974556	525.37
SNP_FB_0011074	531.83
SNP_FB_0011075	532.91
SNP_FB_0011077	535.05
SNP_FB_0548710	536.11
RosBREEDSNP_SNP_CA_33670772_Lg3_01014_MAF40_282614_exon1	538.29
GDsnp01014	538.29
SNP_FB_0010617	543.65
SNP_FB_1106694	543.65
SNP_FB_1118252	548.6
RosBREEDSNP_SNP_CT_34437600_Lg3_02030_MAF20_MDP0000155220_exon1	548.6
SNP_FB_1090248	552.75
SNP_FB_1090254	553.96
SNP_FB_0549670	554.77
SNP_FB_0550350	556.41
SNP_FB_0975448	562.37
SNP_FB_0975451	565.64
SNP_FB_0975460	566.47
SNP_FB_0552080	566.47
SNP_FB_0552082	567.53
RosBREEDSNP_SNP_TG_36486314_Lg3_RosCOS1799_MAF40_MDP0000794885_exon4	570.73
SNP_FB_0552732	576.07
SNP_FB_1090550	579.29
SNP_FB_0553333	582.48
SNP_FB_0553336	584.59
SNP_FB_0553343	587.8
GDsnp00664	591.04
RosBREEDSNP_SNP_AG_37110581_Lg3_00664_MAF50_497449_exon2	593.2
SNP_FB_0976061	594.29
SNP_FB_0976063	596.46
SNP_FB_1090645	598.63
SNP_FB_0554357	606.1
SNP_FB_0554331	606.1
SNP_FB_0554339	606.9
RosBREEDSNP_SNP_TC_37496618_Lg3_01822_MAF20_377044_exon1	610.17
GDsnp01822	610.17
SNP_FB_0557649	612.92
SNP_FB_0557663	613.79
SNP_FB_0557669	616.53
SNP_FB_0554591	621.13
RosBREEDSNP_SNP_CA_38265327_Lg3_snpCN897901_MAF20_146428_exon2	621.13
RosBREEDSNP_SNP_GA_38273471_Lg3_snpCN897901_MAF50_1683481_exon5	624.02
RosBREEDSNP_SNP_GA_38267677_Lg3_snpCN897901_MAF20_1688561_exon1	626.91
SNP_FB_0976350	626.91
SNP_FB_0976351	629.37
RosBREEDSNP_SNP_TC_38404072_Lg3_00319_MAF50_794407_exon1	629.37
RosBREEDSNP_SNP_AG_38459727_Lg3_00319_MAF40_MDP0000278460_exon11	631
SNP_FB_0555681	632.63
SNP_FB_0555705	632.63
SNP_FB_0976585	633.44
SNP_FB_0556174	634.5
SNP_FB_0556866	636.65
SNP_FB_0556882	636.65
RosBREEDSNP_SNP_CT_39129145_Lg3_6910_MAF30_6910_exon1	638.26
group 4
SNP_FB_0464429	0
SNP_FB_0796947	3.37
SNP_FB_1045751	11.86
SNP_FB_0795840	18.52
SNP_FB_0795858	20.16
SNP_FB_0795195	22.32
SNP_FB_0904789	33.57
SNP_FB_0798152	38.51
SNP_FB_0798158	45.11
SNP_FB_0798165	50.05
SNP_FB_0558624	50.05
SNP_FB_0558611	51.5
SNP_FB_0558614	52.92
RosBREEDSNP_SNP_CT_860737_Lg4_01597_MAF10_1664898_exon2	53.94
SNP_FB_0559404	55.83
SNP_FB_0559807	55.83
SNP_FB_0559829	57.45
SNP_FB_0353160	59.9
SNP_FB_1091119	67.36
SNP_FB_1091120	73.98
SNP_FB_1091121	73.98
SNP_FB_0560731	75.01
SNP_FB_0560739	78.13
SNP_FB_1091272	82.3
SNP_FB_1091277	82.3
SNP_FB_1091278	85.58
SNP_FB_0561832	86.36
SNP_FB_0561843	87.97
SNP_FB_1115384	90.43
SNP_FB_0562289	95.74
SNP_FB_0562298	97.95
SNP_FB_0562308	97.95
SNP_FB_0562322	105.38
SNP_FB_0563187	105.38
SNP_FB_0563202	107.84
SNP_FB_0979340	109.48
SNP_FB_0563366	111.96
SNP_FB_0563367	119.68
RosBREEDSNP_SNP_AG_4838321_Lg4_snpCO576145_MAF20_1639247_exon4	119.68
SNP_FB_0564737	127.35
SNP_FB_0564760	130.02
SNP_FB_0825851	133.42
SNP_FB_0825855	133.42
SNP_FB_0005957	133.42
SNP_FB_0005966	134.85
SNP_FB_0826219	137.3
SNP_FB_1061167	140.06
SNP_FB_1061168	140.87
SNP_FB_1061169	147.36
SNP_FB_1061180	154.73
SNP_FB_0663333	155.8
SNP_FB_0663376	159.5
SNP_FB_0565086	162.8
SNP_FB_0565117	164.43
SNP_FB_0565138	167.83
GDsnp02263	175.84
SNP_FB_0980060	180.99
SNP_FB_0980068	182.18
SNP_FB_0566756	184.15
SNP_FB_0566755	184.34
SNP_FB_0566775	188.61
SNP_FB_0812208	192.47
SNP_FB_0811242	196.37
SNP_FB_0811256	199.39
SNP_FB_0811258	204.42
SNP_FB_0567463	205.53
SNP_FB_0569932	207.98
SNP_FB_0570634	212.08
SNP_FB_0570639	213.63
SNP_FB_0570691	214.8
SNP_FB_0980766	214.8
SNP_FB_0981503	219.91
SNP_FB_0981505	221.38
SNP_FB_0572009	227.09
SNP_FB_0572022	229.14
GDsnp01886	235.26
SNP_FB_0573208	238.8
SNP_FB_0573217	241.39
SNP_FB_0573237	242.4
RosBREEDSNP_SNP_AC_12296545_Lg4_01353_MAF40_1651204_exon1	242.4
SNP_FB_0573855	250.16
SNP_FB_0573888	252.81
SNP_FB_0573890	256.92
SNP_FB_0574574	263.93
SNP_FB_0982337	266.16
SNP_FB_0982338	267.21
SNP_FB_0575070	269.37
SNP_FB_0575073	270.18
SNP_FB_0575077	270.18
SNP_FB_0575092	272.62
SNP_FB_0575085	272.62
SNP_FB_0576365	275.34
SNP_FB_0576370	279.29
SNP_FB_0576371	280.12
SNP_FB_0576373	280.8
GDsnp01095	281.46
SNP_FB_0577063	283.46
SNP_FB_0577067	288.08
GDsnp01292	290
SNP_FB_0578306	292.23
SNP_FB_0578266	292.23
SNP_FB_0983762	298.57
SNP_FB_0983766	305.93
SNP_FB_0983811	305.93
SNP_FB_0983813	306.78
SNP_FB_0983816	307.62
SNP_FB_0580722	312.42
SNP_FB_0730431	314.32
SNP_FB_0730481	315.22
SNP_FB_0581116	318.5
SNP_FB_0581128	321.79
SNP_FB_0581139	324.33
SNP_FB_0581142	326.43
SNP_FB_0983936	327.42
SNP_FB_0983938	329.52
SNP_FB_0863169	331.66
SNP_FB_0863172	332.74
GDsnp00321	336.03
SNP_FB_0581628	336.03
SNP_FB_0581633	336.81
SNP_FB_0581648	337.78
SNP_FB_0984215	341.75
SNP_FB_0984223	341.75
SNP_FB_0984230	341.75
SNP_FB_1092631	343.99
SNP_FB_1092633	345.48
RosBREEDSNP_SNP_GA_18418044_Lg4_00619_MAF30_MDP0000312342_exon1	348.52
RosBREEDSNP_SNP_TC_18748448_Lg4_00148_MAF50_MDP0000261230_exon1	351.92
SNP_FB_0583247	351.92
SNP_FB_0583214	358.51
SNP_FB_0583221	358.66
SNP_FB_0583233	359.31
SNP_FB_0584657	361.76
SNP_FB_0584659	361.76
SNP_FB_0584663	361.76
SNP_FB_0584684	366.64
RosBREEDSNP_SNP_AG_19480551_Lg4_00881_MAF50_1636549_exon1	370.17
SNP_FB_0584693	372.91
RosBREEDSNP_SNP_TC_19730224_Lg4_01481_MAF30_MDP0000672345_exon1	372.91
RosBREEDSNP_SNP_CA_19727005_Lg4_01481_MAF50_MDP0000894939_exon1	377.89
RosBREEDSNP_SNP_CT_19752961_Lg4_01481_MAF30_1650817_exon1	385.35
GDsnp01481	385.35
SNP_FB_0985132	387.1
SNP_FB_0985133	387.96
SNP_FB_0586210	394.12
SNP_FB_0586211	394.12
SNP_FB_0586219	398.69
SNP_FB_0586236	399.76
SNP_FB_0586245	403.96
SNP_FB_0586877	409.2
RosBREEDSNP_SNP_TC_20463993_Lg4_01773_MAF30_98103_exon1	409.2
RosBREEDSNP_SNP_TC_20512923_Lg4_01773_MAF30_MDP0000205358_exon1	410.02
RosBREEDSNP_SNP_TC_20552378_Lg4_01773_MAF50_519325_exon1	413.29
SNP_FB_0587129	413.29
SNP_FB_0587725	417.41
SNP_FB_0587735	421.53
GDsnp00686	423.16
SNP_FB_0985962	425.6
SNP_FB_0985966	426.41
SNP_FB_0985972	429.7
SNP_FB_0985973	434.67
SNP_FB_0588475	436.79
SNP_FB_0588457	442.73
SNP_FB_0588458	445.72
SNP_FB_0588469	445.72
SNP_FB_0588480	451.49
GDsnp01558	454.77
SNP_FB_0986140	459.01
GDsnp01965	460.58
SNP_FB_0589660	461.4
SNP_FB_0589670	463.38
SNP_FB_0589681	466.34
RosBREEDSNP_SNP_GA_22208785_Lg4_01026_MAF50_1688406_exon3	466.34
SNP_FB_0986579	468.79
SNP_FB_0986588	468.79
SNP_FB_0986600	470.41
SNP_FB_0590192	472.01
SNP_FB_0590201	472.78
SNP_FB_0590209	472.78
SNP_FB_0590701	474.41
SNP_FB_0590704	474.41
SNP_FB_0986770	476.78
SNP_FB_0986758	476.78
SNP_FB_0986762	477.56
RosBREEDSNP_SNP_TC_23354901_Lg4_01567_MAF20_MDP0000177485_exon1	479.2
SNP_FB_0986882	479.2
GDsnp01026	481.67
SNP_FB_0591703	482.48
RosBREEDSNP_SNP_CT_23751350_Lg4_00388_MAF50_1621108_exon2	487.42
GDsnp00388	487.42
SNP_FB_0591935	496.19
RosBREEDSNP_SNP_AC_23867559_Lg4_00681_MAF40_528703_exon1	497.45
RosBREEDSNP_SNP_CT_24133020_Lg4_00232_MAF10_MDP0000171283_exon6	497.45
RosBREEDSNP_SNP_GA_24140264_Lg4_00232_MAF30_378430_exon1	500.74
GDsnp00232	500.74
SNP_FB_0592590	502.25
SNP_FB_0592592	508.26
SNP_FB_0592595	508.26
RosBREEDSNP_SNP_GA_24262161_Lg4_00283_MAF30_176010_exon5	509.94
SNP_FB_0593320	511.63
SNP_FB_0987636	511.63
SNP_FB_0987652	512.74
SNP_FB_0593788	514.63
SNP_FB_0593792	515.59
GDsnp00136	519.16
group 5
SNP_FB_0595451	0
SNP_FB_0595453	8.27
SNP_FB_0595731	13.19
SNP_FB_0595736	14.8
RosBREEDSNP_SNP_TC_1218831_Lg5_01956_MAF30_1629562_exon8	25.53
SNP_FB_0596226	38.15
GDsnp01956	41.43
SNP_FB_1115766	49.7
GDsnp02457	53.31
GDsnp00179	66.38
SNP_FB_0597457	69.65
SNP_FB_0989296	76.23
SNP_FB_0599006	81.15
RosBREEDSNP_SNP_CT_4273093_Lg5_01623_MAF20_1681896_exon6	89.41
RosBREEDSNP_SNP_GA_4277208_Lg5_01623_MAF40_291927_exon1	89.41
RosBREEDSNP_SNP_CT_4303901_Lg5_01623_MAF40_MDP0000255780_exon24	89.41
SNP_FB_0600222	96.56
SNP_FB_0600251	101.26
GDsnp01623	104.78
SNP_FB_0600934	106.81
SNP_FB_0600936	109.87
SNP_FB_0990020	111.92
SNP_FB_0990003	116.95
SNP_FB_0990027	117.77
SNP_FB_0601642	120.28
SNP_FB_0601842	124.38
SNP_FB_0602357	126.01
SNP_FB_0990261	126.01
SNP_FB_0990257	130.94
SNP_FB_0990258	134.21
SNP_FB_0990278	135.03
SNP_FB_0602968	135.85
SNP_FB_0602985	139.13
SNP_FB_0602993	141.3
SNP_FB_0603382	145.79
SNP_FB_0603384	145.79
SNP_FB_0603389	145.79
SNP_FB_0603392	147.02
SNP_FB_0603892	152.66
SNP_FB_0603895	155.87
SNP_FB_0603896	155.87
GDsnp00238	160.95
SNP_FB_0604576	167.02
SNP_FB_0604582	172.96
SNP_FB_0604611	173.3
SNP_FB_0604619	177.86
SNP_FB_0604624	177.86
RosBREEDSNP_SNP_GT_7062450_Lg5_01151_MAF40_MDP0000151119_exon2	181.14
SNP_FB_0605921	185.25
SNP_FB_0606406	187.71
SNP_FB_0606412	193.48
SNP_FB_0606414	193.48
SNP_FB_0606417	197.23
SNP_FB_0606425	201
RosBREEDSNP_SNP_AG_8666295_Lg5_01942_MAF30_1669212_exon1	201
SNP_FB_0993142	202.64
SNP_FB_0993155	202.64
SNP_FB_0993158	207.8
SNP_FB_0993175	207.8
SNP_FB_0614211	211.94
RosBREEDSNP_SNP_CT_14365897_Lg5_02834_MAF40_MDP0000257064_exon3	217.5
RosBREEDSNP_SNP_AC_14674789_Lg5_MDP0000553609_MAF50_MDP0000553609_exon3	222.02
SNP_FB_0863475	222.02
SNP_FB_0607134	231.12
SNP_FB_0607137	231.12
RosBREEDSNP_SNP_AG_9267886_Lg5_01896_MAF50_1638631_exon5	232.12
SNP_FB_0607347	233.87
RosBREEDSNP_SNP_TC_9499250_Lg5_01781_MAF50_MDP0000532191_exon1	235.62
RosBREEDSNP_SNP_AG_9507490_Lg5_01781_MAF30_381189_exon1	242.02
RosBREEDSNP_SNP_GA_10289990_Lg5_01651_MAF50_1666134_exon1	248.43
SNP_FB_0608370	250.88
SNP_FB_0608373	250.88
SNP_FB_0608382	252.77
SNP_FB_0608384	254.66
SNP_FB_0608388	254.66
SNP_FB_0609815	257.1
SNP_FB_0991838	258.08
SNP_FB_0991821	261.13
RosBREEDSNP_SNP_GA_11403959_Lg5_RosCOS1953_MAF20_MDP0000216403_exon1	264.21
RosBREEDSNP_SNP_GT_11479429_Lg5_RosCOS1953_MAF50_517811_exon4	264.21
SNP_FB_0611405	265.45
SNP_FB_0611434	266.66
RosBREEDSNP_SNP_AC_12016362_Lg5_01319_MAF30_MDP0000224750_exon1	266.66
SNP_FB_1094221	269.47
SNP_FB_0612616	272.37
SNP_FB_0462945	276.06
SNP_FB_1095726	277.16
SNP_FB_0993439	278.25
SNP_FB_0993442	281.11
SNP_FB_1094438	284.01
SNP_FB_1094449	284.01
GDsnp02809	284.84
SNP_FB_0616707	284.84
SNP_FB_0613606	286.48
SNP_FB_0613612	286.48
GDsnp00978	286.89
RosBREEDSNP_SNP_AG_13669196_Lg5_00978_MAF20_1680837_exon1	287.3
RosBREEDSNP_SNP_TG_13685952_Lg5_00978_MAF40_1618624_exon1	287.3
SNP_FB_0617605	289.76
SNP_FB_0617608	290.73
SNP_FB_0323101	296.4
SNP_FB_0618478	299.77
SNP_FB_0618490	303.95
RosBREEDSNP_SNP_GA_18232690_Lg5_MDP0000193167_MAF30_MDP0000193167_exon10	303.95
SNP_FB_0618997	306
SNP_FB_0619012	308.05
RosBREEDSNP_SNP_GA_18579919_Lg5_00323_MAF30_MDP0000291499_exon1	308.05
SNP_FB_0619460	314.56
SNP_FB_0619609	315.5
SNP_FB_0995242	315.5
SNP_FB_0995249	318.79
SNP_FB_0620374	320.43
SNP_FB_0620379	324.53
SNP_FB_0621430	330.29
SNP_FB_0621432	337.09
SNP_FB_0621436	342.75
SNP_FB_0621455	343.99
GDsnp01478	346.94
SNP_FB_0995712	352.42
GDsnp00867	352.42
SNP_FB_0622204	353.24
SNP_FB_0622207	354.06
SNP_FB_0622222	354.87
SNP_FB_0995824	354.87
SNP_FB_0623235	362.29
SNP_FB_0572913	363.27
SNP_FB_0572921	363.27
SNP_FB_0572922	369.52
SNP_FB_0679046	370.59
SNP_FB_0679063	373.87
SNP_FB_0679083	373.87
SNP_FB_0679092	374.68
SNP_FB_0679097	376.52
SNP_FB_0623466	381.12
SNP_FB_0738685	384.8
SNP_FB_0785528	385.72
SNP_FB_1027570	385.72
SNP_FB_0739072	385.72
SNP_FB_0739090	390.74
SNP_FB_0630027	394.94
SNP_FB_0630014	394.94
SNP_FB_0630017	398.24
SNP_FB_0630019	399.87
SNP_FB_0630020	400.67
SNP_FB_0351898	402.84
SNP_FB_0351918	403.9
SNP_FB_0021100	413.87
SNP_FB_0021101	413.87
SNP_FB_0021109	417.96
SNP_FB_0021110	417.96
SNP_FB_0021119	419.33
SNP_FB_0020204	421.21
SNP_FB_0019758	424.48
SNP_FB_0019780	429.6
SNP_FB_0019784	431.58
SNP_FB_0736809	436.52
SNP_FB_0736812	437.5
SNP_FB_0736817	443.37
SNP_FB_0736819	449.25
RosBREEDSNP_SNP_AG_25120947_Lg5_00373_MAF40_25601_exon2	449.25
SNP_FB_0998712	451.72
RosBREEDSNP_SNP_GA_25113506_Lg5_00373_MAF20_1648847_exon1	451.72
SNP_FB_0630555	455.44
SNP_FB_0630559	460.07
SNP_FB_0630565	464.69
SNP_FB_0630567	468.49
SNP_FB_0737348	470.13
SNP_FB_0737357	471
SNP_FB_0737376	476.53
SNP_FB_1019147	480.26
SNP_FB_0737979	482.7
GDsnp00373	483.5
GDsnp02251	491.15
SNP_FB_0631215	497.18
SNP_FB_0631216	501.95
SNP_FB_0631225	504.7
SNP_FB_0631226	506.34
SNP_FB_0190383	507.62
SNP_FB_0633074	510.61
SNP_FB_0633110	515.11
SNP_FB_0632685	516.18
SNP_FB_0633631	522.03
SNP_FB_0633642	527.87
RosBREEDSNP_SNP_CA_27695983_Lg5_01601_MAF20_484932_exon1	527.87
RosBREEDSNP_SNP_CT_27698167_Lg5_01601_MAF40_357203_exon2	533.62
RosBREEDSNP_SNP_CT_27703600_Lg5_01601_MAF40_286143_exon1	537.51
SNP_FB_0633770	540.28
SNP_FB_0079012	540.28
SNP_FB_0079036	545.85
SNP_FB_0079063	546.79
SNP_FB_0056433	549.61
GDsnp01859	551.27
SNP_FB_0999645	552.94
SNP_FB_0999648	552.94
SNP_FB_0999654	559.18
SNP_FB_0636913	564.38
SNP_FB_0636940	565.77
SNP_FB_0637165	567.66
SNP_FB_0636409	574.74
RosBREEDSNP_SNP_TG_30355439_Lg5_01751_MAF20_86485_exon1	574.74
SNP_FB_0637491	580.32
SNP_FB_0637661	580.32
SNP_FB_0637659	585
SNP_FB_1000654	586.57
SNP_FB_1000670	586.57
SNP_FB_0638567	589.83
SNP_FB_0638568	589.84
SNP_FB_0434578	593.1
SNP_FB_0434582	593.1
SNP_FB_0639636	598.1
SNP_FB_1005388	598.94
SNP_FB_1005398	598.94
SNP_FB_0082072	599.81
SNP_FB_0082087	603.23
SNP_FB_1000746	609.15
SNP_FB_1000748	609.15
GDsnp02729	618.25
SNP_FB_0639913	618.25
SNP_FB_1001146	623.85
SNP_FB_0640953	627.16
SNP_FB_1099145	632.92
SNP_FB_0088481	639.24
SNP_FB_1117227	646.23
RosBREEDSNP_SNP_CA_34488739_Lg5_RosCOS2737_MAF30_1623562_exon4	646.23
SNP_FB_0642151	653.21
SNP_FB_0642155	658.8
SNP_FB_0642167	664.41
SNP_FB_0809222	667.22
SNP_FB_0809225	668.62
SNP_FB_0825617	670.03
SNP_FB_0825629	677.9
SNP_FB_0825631	679.84
SNP_FB_0099998	679.84
SNP_FB_0626628	689.65
SNP_FB_0627067	691.03
SNP_FB_0324607	695.21
SNP_FB_0324593	699.41
SNP_FB_0325321	703.58
SNP_FB_0325704	704.96
SNP_FB_0644556	706.37
SNP_FB_0644557	707.23
RosBREEDSNP_SNP_AG_36487489_Lg5_00100_MAF50_MDP0000220692_exon2	707.23
GDsnp00100	712.07
RosBREEDSNP_SNP_CA_36546287_Lg5_00100_MAF40_1662719_exon2	717.89
SNP_FB_0531416	718.84
RosBREEDSNP_SNP_TG_2474048_Lg5_00179_MAF20_MDP0000933810_exon1	720.88
SNP_FB_0824834	723.4
SNP_FB_0824811	723.4
SNP_FB_0824878	735.09
GDsnp02674	745.22
group 6
RosBREEDSNP_SNP_CT_361822_Lg6_00347_MAF20_335316_exon2	0
SNP_FB_0645784	3.43
SNP_FB_0645785	6.71
SNP_FB_0646195	9.2
SNP_FB_0830026	14.13
GDsnp02169	15.13
RosBREEDSNP_SNP_GA_1307443_Lg6_02169_MAF30_MDP0000296767_exon13	16.17
SNP_FB_0647249	19.34
GDsnp01087	20.96
SNP_FB_0647371	23.4
SNP_FB_0647892	23.4
SNP_FB_0647869	25.13
SNP_FB_1096463	25.94
SNP_FB_0648446	28.09
SNP_FB_0648798	32.58
SNP_FB_0648807	38.18
SNP_FB_0648815	42.58
SNP_FB_0648817	45.89
SNP_FB_0648828	47.78
SNP_FB_0648985	50.94
SNP_FB_0648994	52.77
SNP_FB_0649006	54.85
SNP_FB_0649009	54.85
SNP_FB_0649714	57.37
SNP_FB_0649719	57.37
SNP_FB_0649734	62.9
GDsnp01747	69.52
SNP_FB_0650067	77.23
SNP_FB_0650068	81.66
SNP_FB_0650070	86.1
SNP_FB_0650072	86.1
SNP_FB_0650073	87.73
SNP_FB_0650074	87.73
SNP_FB_1002933	91.42
SNP_FB_1002937	95.99
SNP_FB_1002943	96.99
SNP_FB_1002964	101.08
SNP_FB_1003091	104.36
SNP_FB_1003094	105.99
SNP_FB_1003210	109.26
SNP_FB_1003215	111.16
GDsnp00501	116.77
RosBREEDSNP_SNP_TG_4578702_Lg6_00501_MAF40_241093_exon1	116.77
RosBREEDSNP_SNP_CT_4993076_Lg6_MDP0000075705_MAF50_MDP0000075705_exon1	120.05
SNP_FB_0657021	120.05
RosBREEDSNP_SNP_GA_5246231_Lg6_00082_MAF20_1647361_exon4	125.81
RosBREEDSNP_SNP_GA_5261397_Lg6_RosCOS1410_MAF50_285277_exon1	127.57
SNP_FB_0653075	130.29
SNP_FB_0653090	132.45
SNP_FB_0653091	139.06
SNP_FB_0654624	146.49
SNP_FB_0654628	146.49
SNP_FB_0654630	148.52
SNP_FB_0654636	150.56
GDsnp01575	150.56
SNP_FB_1063499	154.81
SNP_FB_0655284	157.24
SNP_FB_0655287	163.84
SNP_FB_1096714	168.09
SNP_FB_0655906	172.26
SNP_FB_0655936	177.44
SNP_FB_0656437	178.59
SNP_FB_0659774	187.61
SNP_FB_0659785	194.75
SNP_FB_0659786	195.59
SNP_FB_0659794	195.59
SNP_FB_1097582	195.59
SNP_FB_1097597	197.23
SNP_FB_0660573	197.23
SNP_FB_0659119	203
SNP_FB_0659121	203
SNP_FB_0659142	203
SNP_FB_0241581	204.63
SNP_FB_0658087	206.25
SNP_FB_0658091	212.02
SNP_FB_0658099	212.02
SNP_FB_0658100	217.78
RosBREEDSNP_SNP_TC_9378475_Lg6_02258_MAF10_1637701_exon2	217.78
SNP_FB_0891291	218.9
SNP_FB_0467077	227.02
SNP_FB_0657886	232.85
SNP_FB_0657883	236.14
SNP_FB_0657890	236.14
SNP_FB_0839853	259.67
SNP_FB_0662268	277.46
SNP_FB_0660107	277.47
RosBREEDSNP_SNP_AG_10948075_Lg6_RosCOS463_MAF20_MDP0000124776_exon2	282.86
SNP_FB_1006530	283.97
SNP_FB_1006526	283.97
RosBREEDSNP_SNP_CT_12001079_Lg6_01366_MAF50_MDP0000173360_exon4	286.96
GDsnp02763	288.3
SNP_FB_0667724	291.32
SNP_FB_0667739	296.34
SNP_FB_0049210	299.35
SNP_FB_0049238	300.11
SNP_FB_1046552	301.69
SNP_FB_0049709	303.73
SNP_FB_0049715	305.76
SNP_FB_0225020	305.76
SNP_FB_1070517	307.3
SNP_FB_0666550	310.4
SNP_FB_0416107	317.79
SNP_FB_0938739	320.81
SNP_FB_0938744	328.06
SNP_FB_0410429	329.3
SNP_FB_0234824	335.51
SNP_FB_0234377	335.51
SNP_FB_0234418	335.51
SNP_FB_1116730	339.25
SNP_FB_1008747	343
SNP_FB_1008752	343
SNP_FB_1008755	344.16
SNP_FB_0668013	345.33
SNP_FB_0668029	346.57
SNP_FB_0905523	355.89
SNP_FB_0905542	363.33
SNP_FB_0282767	364.39
SNP_FB_0282771	365.66
SNP_FB_0282776	371.42
SNP_FB_0668778	372.9
GDsnp00787	382.29
SNP_FB_1007267	390.52
RosBREEDSNP_SNP_CA_19929848_Lg6_00488_MAF20_MDP0000839129_exon1	398.74
SNP_FB_0670037	399.91
SNP_FB_0670348	399.91
SNP_FB_0670352	404.97
GDsnp00472	406.61
RosBREEDSNP_SNP_GA_20446572_Lg6_00472_MAF40_910234_exon1	406.61
SNP_FB_0671026	411.61
SNP_FB_0671030	412.85
SNP_FB_0671033	414.12
SNP_FB_1007766	414.12
SNP_FB_1097745	416.57
SNP_FB_0672169	418.2
RosBREEDSNP_SNP_AG_21677670_Lg6_00142_MAF50_1685978_exon2	418.2
SNP_FB_0962590	429.24
SNP_FB_0962604	430.33
SNP_FB_0674514	433.4
SNP_FB_0674518	435.46
SNP_FB_0674534	436.5
SNP_FB_0674538	438.53
RosBREEDSNP_SNP_AG_23651920_Lg6_220101_MAF50_220101_exon1	439.54
SNP_FB_0675027	440.36
SNP_FB_0796334	444.46
SNP_FB_1009078	446.92
SNP_FB_1118743	450.2
GDsnp01681	451.63
SNP_FB_1009613	452.68
SNP_FB_1009623	452.68
SNP_FB_0676791	453.5
SNP_FB_0676805	453.5
SNP_FB_0677173	456
SNP_FB_0677176	457.27
SNP_FB_0677196	458.23
SNP_FB_0677198	458.43
SNP_FB_0677210	459.98
GDsnp01502	463.04
SNP_FB_1098131	464.75
SNP_FB_0677858	466.48
SNP_FB_0677867	467.81
GDsnp01682	467.81
SNP_FB_0679434	474.19
SNP_FB_0679736	479.68
RosBREEDSNP_SNP_AG_27322069_Lg6_RosCOS1881_MAF40_259381_exon1	487.04
SNP_FB_0680630	487.04
RosBREEDSNP_SNP_GA_27468669_Lg6_RosCOS1040_MAF40_1666047_exon1	489.99
SNP_FB_0681006	492.92
RosBREEDSNP_SNP_GA_27866211_Lg6_RosCOS750_MAF50_MDP0000166779_exon4	498.75
SNP_FB_0681688	501.08
SNP_FB_0681696	505.75
SNP_FB_0681947	509.28
SNP_FB_0681965	511.77
SNP_FB_0682399	511.78
SNP_FB_0682401	515.72
SNP_FB_1010942	517.04
SNP_FB_1010944	520.98
SNP_FB_0682938	525.53
SNP_FB_0682945	528.8
SNP_FB_0682956	531.25
RosBREEDSNP_SNP_AG_28870265_Lg6_01574_MAF40_1630839_exon1	531.25
SNP_FB_0683249	536.46
RosBREEDSNP_SNP_GT_30080885_Lg6_02138_MAF40_MDP0000151563_exon2	536.46
SNP_FB_0684778	538.88
GDsnp02138	547.31
RosBREEDSNP_SNP_GT_30154941_Lg6_02138_MAF30_1650126_exon2	547.31
SNP_FB_0685573	549.01
group 7
SNP_FB_0685651	0
SNP_FB_1011776	10.02
SNP_FB_1011780	10.02
SNP_FB_1011781	16.74
SNP_FB_1011789	16.74
SNP_FB_1011790	18.68
SNP_FB_0686534	24.71
SNP_FB_0686538	25.53
SNP_FB_0686539	26.56
SNP_FB_0686545	28.58
GDsnp01172	33.86
RosBREEDSNP_SNP_GA_839755_Lg7_01172_MAF50_MDP0000263152_exon1	38.8
SNP_FB_0687236	38.8
SNP_FB_0687237	39.62
SNP_FB_0687241	40.43
SNP_FB_0687256	45.37
SNP_FB_0688045	48.66
SNP_FB_0688048	48.66
SNP_FB_0688049	53.93
SNP_FB_0688059	54.79
GDsnp01433	56.23
SNP_FB_0688423	58.04
SNP_FB_0688428	60.47
SNP_FB_0688807	61.67
SNP_FB_0688810	67.17
SNP_FB_0688812	69.86
SNP_FB_0688820	72.14
SNP_FB_0688833	72.14
SNP_FB_0689281	78.77
SNP_FB_0689282	80.41
RosBREEDSNP_SNP_TC_2869226_Lg7_00802_MAF50_688320_exon1	82.05
SNP_FB_0769828	88.67
SNP_FB_0769830	89.83
SNP_FB_0769847	92.14
SNP_FB_0690054	95.37
GDsnp01717	95.37
SNP_FB_0691041	100.77
RosBREEDSNP_SNP_AG_4175763_Lg7_RosCOS3240_MAF10_202061_exon1	102.86
SNP_FB_0691937	102.86
SNP_FB_0691946	103.82
SNP_FB_0691770	106.95
SNP_FB_1013870	106.95
SNP_FB_1013871	108.82
SNP_FB_1013914	109.77
SNP_FB_1013916	111.63
SNP_FB_0699350	111.63
SNP_FB_0694688	115.33
SNP_FB_1014389	115.33
SNP_FB_1014386	117.36
SNP_FB_1014394	119.41
SNP_FB_1116594	124.18
SNP_FB_1116599	126
SNP_FB_1079735	126.92
SNP_FB_1079740	128.71
SNP_FB_1079748	130.51
SNP_FB_1079749	131.43
SNP_FB_0697187	132.26
GDsnp01780	133.9
SNP_FB_0697476	133.9
SNP_FB_0697477	136.85
SNP_FB_0698141	138.8
SNP_FB_0829099	138.8
SNP_FB_0829100	142.06
SNP_FB_0485718	143.69
SNP_FB_0699126	143.75
SNP_FB_0699147	145.35
SNP_FB_0578705	150.07
SNP_FB_0578706	151.97
SNP_FB_0578707	151.97
SNP_FB_0578713	151.97
SNP_FB_0578715	153.59
SNP_FB_0578716	153.59
SNP_FB_0578718	154.76
SNP_FB_0578719	155.93
SNP_FB_0578731	157.56
SNP_FB_0699337	160.85
SNP_FB_0699351	160.85
RosBREEDSNP_SNP_AC_11050637_Lg7_01882_MAF50_55306_exon1	161.62
SNP_FB_0959721	163.2
SNP_FB_0699905	164.84
SNP_FB_0699908	166.8
GDsnp02293	168.78
SNP_FB_0700801	169.79
SNP_FB_1002169	169.79
SNP_FB_1016517	173.88
SNP_FB_1017167	173.88
SNP_FB_1017184	176.39
SNP_FB_0913547	177.32
SNP_FB_0318978	180.63
SNP_FB_0318979	182.01
SNP_FB_0318997	183.64
SNP_FB_0706807	184.94
SNP_FB_0706822	187.26
SNP_FB_0706826	189.31
RosBREEDSNP_SNP_GA_18336417_Lg7_237066_MAF30_237066_exon1	189.31
SNP_FB_0707351	191.97
SNP_FB_1017621	193.68
SNP_FB_0707641	194.49
SNP_FB_0707648	197.15
SNP_FB_0708287	202
SNP_FB_1018047	204.6
SNP_FB_1018052	205.61
SNP_FB_1018059	207.22
SNP_FB_1018062	208.84
SNP_FB_1018075	209.64
SNP_FB_1017854	212.9
SNP_FB_1017858	213.71
SNP_FB_0709116	217.8
SNP_FB_0709117	219.43
RosBREEDSNP_SNP_GT_21096889_Lg7_MDP0000194603_MAF20_MDP0000194603_exon9	219.43
SNP_FB_1018186	221.07
SNP_FB_0710378	221.9
SNP_FB_0710859	223.48
SNP_FB_0711547	224.24
SNP_FB_0712374	226.7
SNP_FB_0712384	226.7
SNP_FB_0712386	230.78
SNP_FB_1018867	230.78
SNP_FB_0712832	232.4
SNP_FB_0712838	234.04
SNP_FB_0712862	234.04
SNP_FB_0713512	235.85
SNP_FB_0713524	237.64
SNP_FB_0713527	237.64
SNP_FB_0942385	240.59
SNP_FB_1080865	245.53
SNP_FB_1080866	245.53
SNP_FB_0731799	247.98
SNP_FB_1025660	247.98
SNP_FB_1025669	250.43
SNP_FB_0732399	253.34
SNP_FB_0732403	254.54
SNP_FB_1025804	257
SNP_FB_1025808	258.81
SNP_FB_1025815	259.64
SNP_FB_0007623	261.06
SNP_FB_0713851	261.48
SNP_FB_0713852	263.72
RosBREEDSNP_SNP_AC_25194017_Lg7_00699_MAF10_266250_exon1	264.55
RosBREEDSNP_SNP_CA_25439273_Lg7_02291_MAF40_MDP0000308968_exon2	270.22
SNP_FB_0053394	271.63
SNP_FB_0053401	275.86
SNP_FB_0894085	285.76
SNP_FB_0560182	292.2
SNP_FB_0978670	294.74
SNP_FB_0978672	295.97
SNP_FB_0714957	299.84
SNP_FB_0714958	299.84
SNP_FB_0714965	307.46
SNP_FB_0714971	310.33
SNP_FB_0714989	313.59
SNP_FB_0714999	320.18
GDsnp01516	326.11
SNP_FB_0715476	329.41
SNP_FB_0715478	331.03
SNP_FB_0715484	335.96
SNP_FB_0716011	337.6
SNP_FB_1019948	343.55
SNP_FB_0716354	347.5
SNP_FB_0716362	355.79
RosBREEDSNP_SNP_TC_27353737_Lg7_MDP0000159463_MAF10_MDP0000159463_exon18	355.79
SNP_FB_1021004	365.82
RosBREEDSNP_SNP_CA_29324841_Lg7_327291_MAF40_327291_exon2	367.48
SNP_FB_1021029	369.14
SNP_FB_1021031	377.47
SNP_FB_0720021	386.97
SNP_FB_1021197	394.96
SNP_FB_0721194	397.33
SNP_FB_1021295	407.28
group 8
RosBREEDSNP_SNP_GA_250595_Lg8_00301_MAF20_1634556_exon2	0
SNP_FB_0722131	0.11
SNP_FB_0723097	1.61
SNP_FB_0723110	1.61
SNP_FB_0723113	2.68
GDsnp00175	4.84
SNP_FB_1100200	4.84
SNP_FB_1100215	7.37
SNP_FB_0723875	10.75
SNP_FB_0723882	20.26
SNP_FB_0723892	30.59
RosBREEDSNP_SNP_GT_1286510_Lg8_00487_MAF50_MDP0000306147_exon5	32.53
SNP_FB_0724319	32.53
SNP_FB_0724335	34.17
RosBREEDSNP_SNP_GA_1316702_Lg8_00487_MAF30_MDP0000392194_exon1	37.64
RosBREEDSNP_SNP_AG_1622557_Lg8_00419_MAF40_220069_exon1	43.41
SNP_FB_0725037	45.05
SNP_FB_0725059	46.15
SNP_FB_1024515	48.35
SNP_FB_1024537	49.97
SNP_FB_1101153	54.9
SNP_FB_1101162	56.53
SNP_FB_1101164	58.17
SNP_FB_0729791	58.17
SNP_FB_0729818	60.29
SNP_FB_0729828	61.31
SNP_FB_0729829	63.37
SNP_FB_0729832	66.53
SNP_FB_0729836	66.53
SNP_FB_0730632	68.17
SNP_FB_0730646	68.17
SNP_FB_0730634	68.17
SNP_FB_0730803	68.99
SNP_FB_0729903	70.66
SNP_FB_1026185	72.3
SNP_FB_1026187	73.93
SNP_FB_0734367	76.37
SNP_FB_0734368	79.37
SNP_FB_1117419	79.71
SNP_FB_0735256	86.92
SNP_FB_0735273	88.77
GDsnp01614	90.62
SNP_FB_0735727	90.62
SNP_FB_0735733	93.9
SNP_FB_0735750	94.69
SNP_FB_1026753	97.14
SNP_FB_0736339	100.45
SNP_FB_0736349	102.09
SNP_FB_0874945	102.09
RosBREEDSNP_SNP_GT_10521769_Lg8_snpCO066276_MAF40_MDP0000915422_exon1	104.55
SNP_FB_0738134	107.02
RosBREEDSNP_SNP_CA_12919113_Lg8_01132_MAF20_324326_exon1	107.02
RosBREEDSNP_SNP_AG_12927423_Lg8_01132_MAF50_1636207_exon2	112.33
GDsnp01132	113.65
SNP_FB_0740378	113.65
SNP_FB_0740383	114.47
SNP_FB_0740392	116.94
SNP_FB_0740404	116.94
SNP_FB_0740417	116.94
SNP_FB_0788487	118.58
SNP_FB_0788498	121.05
SNP_FB_1105614	121.05
SNP_FB_1105616	123.52
SNP_FB_0740820	124.32
SNP_FB_1044100	125.49
SNP_FB_0740906	128.38
SNP_FB_0740916	129.2
SNP_FB_0741258	130.84
RosBREEDSNP_SNP_CT_14298908_Lg8_RosCOS761_MAF40_MDP0000306801_exon2	130.84
GDsnp00639	132.48
RosBREEDSNP_SNP_GA_14572969_Lg8_00639_MAF40_452573_exon1	134.34
RosBREEDSNP_SNP_AC_15006641_Lg8_152401__152401_exon1	139.33
SNP_FB_0742401	141.4
SNP_FB_0742409	143.48
SNP_FB_1028551	146.65
GDsnp00354	148.82
RosBREEDSNP_SNP_GA_15259509_Lg8_00354_MAF50_MDP0000136520_exon1	151.02
SNP_FB_0743100	153.1
SNP_FB_0743112	157.26
SNP_FB_0743543	158.06
SNP_FB_0743545	158.06
SNP_FB_0743564	162.11
SNP_FB_0706553	162.11
SNP_FB_1102514	166.2
SNP_FB_1102515	166.2
SNP_FB_1029634	169.47
GDsnp00086	169.47
SNP_FB_1029057	172.77
SNP_FB_1029100	175.26
SNP_FB_1117736	175.26
SNP_FB_0744794	177.73
SNP_FB_0745327	177.73
SNP_FB_0745329	177.73
SNP_FB_0741253	183.53
SNP_FB_1029875	193.53
SNP_FB_0745799	197.65
SNP_FB_0746380	197.65
SNP_FB_0746385	197.65
SNP_FB_0747614	199.34
SNP_FB_0747616	201.83
SNP_FB_0747629	204.29
SNP_FB_1030996	209.09
SNP_FB_0748449	212.25
SNP_FB_0748455	212.25
SNP_FB_0749500	213.83
SNP_FB_0749506	213.83
SNP_FB_0749569	224.61
SNP_FB_0749641	238.11
SNP_FB_0750334	240.58
RosBREEDSNP_SNP_TC_19621603_Lg8_00862_MAF50_MDP0000189560_exon1	240.58
GDsnp00862	241.38
RosBREEDSNP_SNP_GA_19672029_Lg8_00862_MAF10_MDP0000314135_exon6	241.39
SNP_FB_0752322	243
GDsnp00311	244.64
SNP_FB_0754249	246.22
SNP_FB_0753425	246.23
SNP_FB_0755018	247.79
SNP_FB_0755020	247.79
SNP_FB_0754059	251.05
RosBREEDSNP_SNP_GA_22533617_Lg8_01479_MAF20_MDP0000205444_exon4	251.05
SNP_FB_0754661	258.49
GDsnp01479	265.92
RosBREEDSNP_SNP_CA_23750084_Lg8_00157_MAF40_MDP0000135062_exon1	266.76
SNP_FB_0756785	266.76
SNP_FB_0076254	271.7
SNP_FB_0076260	271.7
SNP_FB_0076265	273.08
SNP_FB_0757609	280.02
SNP_FB_1033086	280.02
SNP_FB_0712047	282.47
SNP_FB_1018473	289.05
SNP_FB_0758793	289.05
SNP_FB_0758605	296.48
RosBREEDSNP_SNP_AC_27610478_Lg8_01862_MAF20_1651176_exon2	296.48
RosBREEDSNP_SNP_CT_27300417_Lg8_328026_MAF40_328026_exon1	305.59
SNP_FB_0758052	305.59
SNP_FB_0758056	309.7
SNP_FB_0758058	315.46
SNP_FB_0758061	315.47
SNP_FB_0758068	316.27
SNP_FB_0758071	320.39
SNP_FB_0891076	326.14
GDsnp00636	327.77
RosBREEDSNP_SNP_GA_28158121_Lg8_00293_MAF40_666415_exon1	329.52
RosBREEDSNP_SNP_CT_28160723_Lg8_00293_MAF20_1625146_exon4	333.79
RosBREEDSNP_SNP_AG_28172464_Lg8_00293_MAF20_1656835_exon1	336.36
SNP_FB_0877881	337.44
SNP_FB_0192577	341.41
SNP_FB_0192587	347.17
SNP_FB_0047635	347.17
SNP_FB_0047644	348.55
SNP_FB_0092786	351.35
SNP_FB_0093671	358.41
SNP_FB_0093686	363.42
SNP_FB_1096138	368.44
SNP_FB_0638968	370.3
SNP_FB_0971460	372.16
SNP_FB_0759137	374.59
SNP_FB_0759165	377.9
SNP_FB_0759430	383.67
SNP_FB_1033703	386.27
GDsnp02575	388.05
SNP_FB_0760671	388.87
SNP_FB_0760678	392.17
SNP_FB_0761401	396.14
SNP_FB_0761418	400.08
SNP_FB_0761421	405.02
GDsnp01764	405.84
SNP_FB_1034615	405.86
SNP_FB_0762844	406.68
SNP_FB_1103569	410.79
GDsnp01576	412.43
SNP_FB_1035415	412.43
SNP_FB_0764489	419.02
SNP_FB_0764492	419.02
SNP_FB_0764509	419.02
SNP_FB_0765091	419.02
GDsnp00975	423.96
SNP_FB_0765573	431.38
SNP_FB_0765580	431.38
SNP_FB_0765594	441.83
SNP_FB_0461097	442.68
SNP_FB_0461119	452.41
SNP_FB_0766776	454.11
SNP_FB_0766783	454.11
SNP_FB_0766785	461.55
SNP_FB_0811060	461.55
SNP_FB_0811056	467.72
SNP_FB_0811057	468.72
SNP_FB_0767171	470.76
SNP_FB_0767173	470.76
SNP_FB_1104007	473.58
SNP_FB_1104008	483.46
SNP_FB_1036769	483.46
SNP_FB_0767485	488.4
SNP_FB_0767500	489.22
SNP_FB_0767507	494.15
SNP_FB_0767509	494.15
SNP_FB_1037262	494.15
SNP_FB_0768980	496.61
SNP_FB_0768982	496.61
SNP_FB_0768985	497.43
SNP_FB_0769030	507.74
group 9
SNP_FB_0770538	0
SNP_FB_0770542	1.64
SNP_FB_0770548	4.91
SNP_FB_0770557	11.48
RosBREEDSNP_SNP_TC_443008_Lg9_01189_MAF30_1628269_exon3	19.2
RosBREEDSNP_SNP_TG_489635_Lg9_01891_MAF50_MDP0000272867_exon3	19.2
RosBREEDSNP_SNP_TC_561080_Lg9_MDP0000441376_MAF50_MDP0000441376_exon2	22.94
GDsnp01189	29.66
SNP_FB_0771342	29.66
GDsnp01328	33.78
SNP_FB_0771982	34.8
SNP_FB_0772423	38.91
RosBREEDSNP_SNP_GA_1273803_Lg9_02013_MAF20_MDP0000312439_exon4	38.91
RosBREEDSNP_SNP_AG_1276715_Lg9_02013_MAF50_1684547_exon1	41.31
RosBREEDSNP_SNP_AG_1502793_Lg9_01339_MAF40_1648141_exon3	41.33
RosBREEDSNP_SNP_TG_1733945_Lg9_00169_MAF40_1643553_exon2	43.73
RosBREEDSNP_SNP_GA_1782044_Lg9_00169_MAF30_MDP0000633848_exon3	45.33
SNP_FB_0773433	45.33
SNP_FB_0773425	49.41
SNP_FB_0773441	52.68
GDsnp01573	56.21
SNP_FB_0773777	56.21
SNP_FB_1104642	60.05
SNP_FB_1104663	61.02
SNP_FB_0421208	65.02
GDsnp02134	66.96
SNP_FB_0775850	69.74
SNP_FB_0775855	75.24
SNP_FB_0775868	80.73
SNP_FB_0775869	85.88
SNP_FB_1104729	93.08
SNP_FB_1104736	99.16
SNP_FB_0776373	104.04
SNP_FB_0776378	105.23
SNP_FB_0776760	107.64
SNP_FB_0777173	110.07
SNP_FB_0777176	112.49
RosBREEDSNP_SNP_CT_3771454_Lg9_00605_MAF20_303099_exon1	119.77
SNP_FB_0777203	123.42
RosBREEDSNP_SNP_GA_3797355_Lg9_00605_MAF40_359797_exon2	131.61
RosBREEDSNP_SNP_TC_3824404_Lg9_01524_MAF30_1670819_exon1	134.35
SNP_FB_0778216	137.14
SNP_FB_0778218	144.1
RosBREEDSNP_SNP_CA_4435852_Lg9_RosCOS1285_MAF30_470258_exon1	144.1
SNP_FB_0778924	149.88
SNP_FB_0778926	153.17
SNP_FB_0778934	153.17
SNP_FB_0778946	159.55
GDsnp00514	161.71
SNP_FB_0780096	164.25
SNP_FB_0780098	169.2
SNP_FB_0780110	169.2
SNP_FB_1105048	172.47
SNP_FB_1105039	172.47
SNP_FB_1105046	174.16
SNP_FB_1105049	174.98
SNP_FB_0992843	184.87
SNP_FB_0781808	184.87
SNP_FB_0781810	188.98
SNP_FB_0782143	190.62
SNP_FB_0782146	192.25
SNP_FB_0782383	196.35
SNP_FB_0782803	198.79
SNP_FB_1105107	200.42
RosBREEDSNP_SNP_TC_7216327_Lg9_01706_MAF30_135524_exon2	202.88
SNP_FB_0783047	202.88
RosBREEDSNP_SNP_AG_7228622_Lg9_01706_MAF10_1681738_exon2	206.22
SNP_FB_1105156	210.38
SNP_FB_0783895	215.3
SNP_FB_0783912	215.3
SNP_FB_0783900	219.39
RosBREEDSNP_SNP_GA_7705858_Lg9_01858_MAF30_MDP0000294257_exon4	222.16
SNP_FB_1105230	222.68
SNP_FB_1105231	223.5
SNP_FB_1105233	223.5
SNP_FB_1105236	226.85
GDsnp00337	231.13
RosBREEDSNP_SNP_AG_8229716_Lg9_00337_MAF30_1667271_exon1	233.67
SNP_FB_0785025	236.21
SNP_FB_1043360	236.21
SNP_FB_1043369	237.55
SNP_FB_1043371	245.33
RosBREEDSNP_SNP_GT_10476886_Lg9_MDP0000222000__MDP0000222000_exon1	246.87
SNP_FB_0787089	248.21
SNP_FB_0787090	250.89
SNP_FB_0787106	250.89
GDsnp00400	251.9
SNP_FB_0787420	256.54
SNP_FB_0787430	260.01
SNP_FB_0787778	260.97
SNP_FB_0787782	261.76
SNP_FB_1044374	267.65
GDsnp01755	268.63
SNP_FB_0789989	273.51
SNP_FB_0790677	275.48
SNP_FB_0790667	277.46
SNP_FB_0790676	280.85
SNP_FB_1105799	282.54
SNP_FB_1105804	286.75
GDsnp00947	287.58
SNP_FB_0791066	287.58
SNP_FB_0791078	293.89
SNP_FB_0791612	293.89
SNP_FB_0792096	298.89
SNP_FB_0792110	303.41
GDsnp00331	303.41
SNP_FB_0792673	304.93
SNP_FB_0794243	306.45
GDsnp02046	307.96
SNP_FB_0798584	311
SNP_FB_0799250	311
SNP_FB_0799274	311
SNP_FB_1118807	311
SNP_FB_0800269	313.46
SNP_FB_0801914	324.33
SNP_FB_0801921	325.7
SNP_FB_0801925	329.4
SNP_FB_0801926	329.4
SNP_FB_0802844	331.05
SNP_FB_0802846	341.12
SNP_FB_0802848	346.45
RosBREEDSNP_SNP_GT_20642843_Lg9_02451_MAF50_MDP0000258764_exon5	349.66
GDsnp01648	357.66
SNP_FB_0803254	362.6
GDsnp02451	364.72
RosBREEDSNP_SNP_AC_20564976_Lg9_02451_MAF30_MDP0000266844_exon5	366.68
SNP_FB_1047870	366.68
SNP_FB_1047887	368.93
SNP_FB_0804485	369.73
SNP_FB_0804489	371.23
SNP_FB_0134173	371.23
SNP_FB_0804880	374.87
SNP_FB_0960394	374.88
SNP_FB_0534756	378.57
SNP_FB_0534771	378.57
SNP_FB_0810580	380.4
SNP_FB_1049034	382.23
SNP_FB_0812478	385.62
SNP_FB_0812507	390.13
SNP_FB_0813107	393.29
SNP_FB_0813108	395.97
SNP_FB_0813109	400.81
SNP_FB_0813115	400.81
SNP_FB_0813119	402.45
SNP_FB_0813123	405.74
SNP_FB_0813129	405.74
SNP_FB_0813223	410.22
GDsnp00860	411.54
SNP_FB_0822800	414.01
SNP_FB_0822825	414.01
SNP_FB_1051896	414.01
SNP_FB_0824001	417.51
SNP_FB_0824002	418.66
SNP_FB_0280992	423.28
SNP_FB_0280995	424.09
SNP_FB_0281006	424.87
SNP_FB_0281019	424.87
SNP_FB_0904385	427.29
SNP_FB_0904389	428.09
SNP_FB_0904394	430.51
SNP_FB_0280501	431.31
SNP_FB_0280549	432.13
SNP_FB_0815023	432.13
SNP_FB_0815086	433.06
GDsnp00467	435.36
RosBREEDSNP_SNP_AG_31685318_Lg9_00206_MAF20_150466_exon1	436.16
RosBREEDSNP_SNP_CT_31984731_Lg9_00452_MAF50_MDP0000216517_exon2	436.16
SNP_FB_0816014	436.16
SNP_FB_0816028	438.13
SNP_FB_0816029	441.08
SNP_FB_0816037	441.92
RosBREEDSNP_SNP_GA_31860120_Lg9_9573_MAF40_9573_exon1	441.92
SNP_FB_1106928	446.42
RosBREEDSNP_SNP_AC_32329275_Lg9_00659_MAF20_178008_exon1	450.2
RosBREEDSNP_SNP_TC_32540237_Lg9_01066_MAF50_787255_exon1	451.51
RosBREEDSNP_SNP_CT_32531545_Lg9_01066_MAF30_1639980_exon1	451.82
SNP_FB_0817501	455.09
SNP_FB_0817506	456.78
SNP_FB_0817515	458.43
SNP_FB_0817523	461.72
SNP_FB_0817758	461.72
SNP_FB_0817767	463.33
RosBREEDSNP_SNP_AG_33065704_Lg9_01200_MAF20_MDP0000312752_exon1	463.78
GDsnp00452	464.16
SNP_FB_0819941	465.8
SNP_FB_0819949	468.25
SNP_FB_0819956	468.25
SNP_FB_0820931	472.42
SNP_FB_0820945	474.06
GDsnp01200	476.56
SNP_FB_0821648	476.56
SNP_FB_0821667	477.39
SNP_FB_0824598	478.99
SNP_FB_0824607	480.57
group 10
SNP_FB_0000870	0
SNP_FB_0216378	2.49
SNP_FB_0824881	5.83
SNP_FB_0824887	7.46
SNP_FB_0000521	10.8
Vd_DCA1_Gluca	13.29
SNP_FB_0000044	15.78
SNP_FB_0000011	16.61
SNP_FB_0000978	17.73
SNP_FB_0000984	19.95
SNP_FB_0000986	21.82
SNP_FB_0000988	23.65
SNP_FB_0000989	24.98
SNP_FB_0825056	27.84
SNP_FB_0825068	29.75
SNP_FB_0001462	30.57
SNP_FB_0825197	30.57
SNP_FB_0002644	32.21
RosBREEDSNP_SNP_TC_2484105_Lg10_01909_MAF50_1620158_exon4	32.21
SNP_FB_0825439	32.21
GDsnp00839	34.67
SNP_FB_0003079	35.58
SNP_FB_0003096	40.21
SNP_FB_0003485	40.21
SNP_FB_0825590	42.06
SNP_FB_0004019	48.11
SNP_FB_0004016	48.97
SNP_FB_0004046	48.97
SNP_FB_0004038	54.25
RosBREEDSNP_SNP_TC_3332541_Lg10_01947_MAF50_327449_exon1	60.56
SNP_FB_0005006	68.9
SNP_FB_0005008	68.9
RosBREEDSNP_SNP_CT_4016435_Lg10_01810_MAF20_1636495_exon4	69.88
SNP_FB_0275982	76.3
SNP_FB_0839808	82.72
SNP_FB_0055202	82.72
SNP_FB_0055223	83.68
SNP_FB_0055224	83.68
SNP_FB_0008637	87.63
SNP_FB_0826639	90.4
SNP_FB_0826641	92.23
SNP_FB_0009212	92.23
SNP_FB_0009228	95.41
SNP_FB_0009743	99.63
SNP_FB_0009751	104.23
SNP_FB_0009753	106.02
SNP_FB_0009773	106.89
GDsnp02051	109.15
RosBREEDSNP_SNP_TC_7179858_Lg10_02051_MAF20_1673901_exon1	109.89
RosBREEDSNP_SNP_CT_9480406_Lg10_00875_MAF30_268401_exon1	114.54
SNP_FB_0716924	114.54
SNP_FB_0014724	115.44
RosBREEDSNP_SNP_AG_10765940_Lg10_01867_MAF50_246782_exon2	115.44
SNP_FB_0014529	118.15
SNP_FB_0014551	119.08
SNP_FB_0014555	120.14
RosBREEDSNP_SNP_CT_10712688_Lg10_01867_MAF20_547051_exon1	120.14
SNP_FB_0016741	121.53
RosBREEDSNP_SNP_GA_13016569_Lg10_RosCOS724_MAF30_1620203_exon3	123.97
SNP_FB_0017215	123.97
SNP_FB_0017224	125.56
SNP_FB_0829833	127.15
SNP_FB_0016482	129.21
RosBREEDSNP_SNP_TC_12433407_Lg10_00176_MAF20_1629673_exon1	129.21
SNP_FB_0726172	132.05
SNP_FB_0726173	133.44
SNP_FB_0726977	134.85
SNP_FB_0726982	137.66
SNP_FB_1100839	142.75
SNP_FB_0120453	146.14
SNP_FB_0120444	147.84
SNP_FB_1052855	150.19
SNP_FB_1052860	153.38
SNP_FB_1052864	154.96
SNP_FB_0013184	154.96
SNP_FB_0013192	154.96
SNP_FB_1107370	159.84
SNP_FB_1107373	162.79
SNP_FB_0012362	162.79
SNP_FB_0012361	169.28
GDsnp00260	172.81
RosBREEDSNP_SNP_TC_8508757_Lg10_00260_MAF50_MDP0000289540_exon1	175.99
SNP_FB_0011645	175.99
SNP_FB_0011650	179.88
SNP_FB_0011697	182.24
SNP_FB_1048040	186.66
SNP_FB_1048060	189
SNP_FB_1048063	193.75
SNP_FB_0805743	198.52
SNP_FB_0805745	204.17
SNP_FB_0235546	207.64
SNP_FB_0235556	210.19
SNP_FB_0235585	212.87
SNP_FB_1067946	216.27
SNP_FB_0018991	221.76
SNP_FB_0018992	224.49
RosBREEDSNP_SNP_CT_14656450_Lg10_01267_MAF20_82153_exon1	224.49
SNP_FB_1106430	228.17
GDsnp00015	229.98
SNP_FB_0021360	233.67
SNP_FB_0021362	235.53
RosBREEDSNP_SNP_AC_16718103_Lg10_01710_MAF50_20584_exon1	235.53
SNP_FB_0022025	240.42
SNP_FB_0022305	246.25
SNP_FB_0022308	247.19
RosBREEDSNP_SNP_CT_17046031_Lg10_02009_MAF40_MDP0000142019_exon2	250.1
SNP_FB_0023484	253.02
SNP_FB_0023491	257.89
SNP_FB_0023498	262.23
SNP_FB_0024064	267.6
RosBREEDSNP_SNP_CT_17892578_Lg10_02252_MAF20_MDP0000300397_exon2	267.6
RosBREEDSNP_SNP_AC_17894779_Lg10_02252_MAF50_1673029_exon1	271.09
RosBREEDSNP_SNP_GA_17911896_Lg10_02252_MAF30_MDP0000125644_exon1	275.79
SNP_FB_0024622	279.2
SNP_FB_0025089	279.2
SNP_FB_0025095	283.3
SNP_FB_0831298	288.24
SNP_FB_0831315	289.87
SNP_FB_0831317	295.17
SNP_FB_0026018	299.12
SNP_FB_0026022	299.13
SNP_FB_0026024	301.58
SNP_FB_0026048	304.01
SNP_FB_0026052	304.02
SNP_FB_0831634	307.29
SNP_FB_0831640	307.29
SNP_FB_0027053	308.92
SNP_FB_0027472	312.04
SNP_FB_0027504	313.97
[truncated: 1,691 more rows]

## Sheet: Phenotype data
Genotype	Block	x16s-PC2	x16s-PC7	x16s-PC8	x16s-PC13	x16s-PC16	x16s-PC17	x16s-PC26	x16s-OTU100	x16s-OTU105	x16s-OTU114	x16s-OTU123	x16s-OTU124	x16s-OTU126	x16s-OTU128	x16s-OTU13	x16s-OTU135	x16s-OTU149	x16s-OTU16	x16s-OTU170	x16s-OTU18	x16s-OTU20	x16s-OTU2048	x16s-OTU2625	x16s-OTU27	x16s-OTU3	x16s-OTU30	x16s-OTU3169	x16s-OTU37	x16s-OTU38	x16s-OTU383	x16s-OTU42	x16s-OTU46	x16s-OTU462	x16s-OTU47	x16s-OTU49	x16s-OTU5	x16s-OTU504	x16s-OTU52	x16s-OTU53	x16s-OTU57	x16s-OTU59	x16s-OTU60	x16s-OTU644	x16s-OTU68	x16s-OTU7	x16s-OTU73	x16s-OTU8	x16s-OTU813
MDX054-29	1	18.8098	-9.06161	4.40033	-5.74485	5.14907	-1.36861	1.91983	112.585	134.376	167.062	65.372	1137.96	20.5801	89.5839	996.318	50.8449	105.322	589.559	99.2686	794.149	127.112	107.743	146.482	572.611	3817	861.942	14.5271	217.907	263.909	130.744	167.062	176.747	82.3203	345.019	498.764	2010.8	203.38	135.586	37.5284	184.01	265.12	361.967	364.389	532.661	3246.81	225.17	1186.38	147.692
MDX054-64	1	12.455	-10.081	3.87026	-5.21832	5.64235	-0.981305	-0.81001	114.627	211.448	60.0958	135.772	82.3535	26.7092	66.7731	1404.46	20.0319	57.87	1048.34	86.805	1076.16	355.01	132.433	133.546	750.085	4394.78	1089.51	36.7252	399.526	338.317	176.949	634.345	250.399	43.4025	507.476	503.024	3518.94	184.739	142.449	80.1277	132.433	131.32	204.771	342.769	241.496	2904.63	198.094	1258.67	196.981
MDX054-58	1	-0.718108	8.25939	2.65997	2.60186	2.67988	6.77805	-2.01474	193.631	108.738	176.461	52.4615	44.8307	214.615	82.9845	1191.35	87.7537	135.446	1753.17	165.015	1488.95	664.83	44.8307	81.0768	1121.72	3975.63	1185.63	56.2768	760.214	870.86	263.261	512.215	326.215	44.8307	564.676	408.246	4863.66	244.184	339.569	231.784	152.615	351.015	145.938	212.707	252.769	1489.91	224.154	1823.75	141.169
MDX054-33	1	6.9514	11.8174	-1.09229	-1.63348	4.29058	2.16436	-1.49339	118.169	252.637	50.5273	70.9013	145.877	54.6021	126.318	750.575	162.991	37.488	717.162	78.2359	666.635	355.321	50.5273	68.4564	588.399	2708.92	266.491	37.488	598.993	1264.81	278.715	415.628	176.031	110.834	202.924	368.361	2536.96	121.429	94.535	103.5	70.9013	785.618	210.259	155.657	176.846	1453.88	153.212	2887.39	67.6414
MDX054-61	1	6.76934	-3.87218	-1.92942	2.72258	12.1466	1.02361	2.02056	75.9875	143.532	75.9875	86.1191	118.203	79.3647	109.76	994.592	150.286	60.79	876.389	92.8736	830.796	460.991	86.1191	62.4786	1030.05	3524.13	791.958	48.9697	503.206	557.241	187.436	334.345	271.866	108.071	319.147	515.026	3535.95	91.185	246.537	131.712	307.327	325.902	244.849	266.8	322.525	3083.4	170.55	2124.27	55.7241
MDX054-47	1	12.7989	-5.17469	-0.973415	1.05389	-1.45616	-2.46943	-2.18552	74.4821	106.403	15.5512	45.8352	61.3864	33.5579	58.9309	880.69	94.9443	30.2839	859.409	88.3964	522.193	341.308	105.585	110.495	764.465	4599.07	793.112	36.8318	369.137	387.143	211.169	256.186	144.053	27.01	297.11	369.137	3000.57	178.43	261.915	137.505	210.351	234.087	284.833	338.034	506.642	2986.65	171.063	1181.89	126.865
MDX054-55	1	-9.88703	4.00121	1.95435	-4.57285	0.180389	-0.81929	0.157926	55.0716	34.1444	155.302	41.8544	69.3902	96.9261	87.0132	3162.21	47.3616	241.214	1471.51	175.128	2665.47	3086.21	172.925	143.186	1287.57	5406.93	1714.93	296.285	677.381	157.505	239.011	543.006	626.715	29.7387	768.8	366.777	4167.82	334.835	475.819	513.268	99.1289	75.9988	178.432	572.745	129.969	3136.88	102.433	834.886	334.835
MDX054-63	1	-20.1971	5.42721	5.4045	-0.770209	-2.89505	0.920693	-2.33898	238.449	28.7288	25.856	24.8983	18.1949	79.4832	67.9916	940.391	34.4746	118.746	1236.3	204.932	1056.26	981.569	56.5001	88.1018	948.052	5575.31	869.527	126.407	694.281	329.424	158.966	1049.56	189.61	221.212	307.399	100.551	3503	108.212	377.306	241.322	59.373	113	154.178	160.882	71.8221	1684.47	143.644	896.34	65.1187
MDX054-2	1	-3.08455	6.53406	2.01718	1.86299	1.65502	0.0343927	-2.36298	97.0559	85.2641	198.647	229.487	48.9815	145.13	48.0744	1894.86	74.3793	62.5874	2025.47	68.9369	1236.33	2088.06	60.7733	65.3086	1145.62	5351.68	1066.71	154.201	771.005	662.157	229.487	850.826	342.87	59.8663	356.476	634.038	4196.99	124.268	644.016	544.239	169.621	134.246	162.365	205.904	110.662	1647.23	131.524	1327.04	103.405
MDX054-67	1	23.3983	-9.68665	5.64625	6.10443	-3.19545	-1.73763	-16.9123	9.12582	66.1622	49.0513	28.5182	39.9255	19.3924	9.12582	3410.77	12.548	3.42218	1970.04	7.98509	1984.87	1562.8	593.178	600.023	629.681	15424.9	902.315	166.546	278.337	190.501	143.732	475.683	679.873	79.8509	132.324	252.101	2519.87	51.3327	292.026	304.574	295.448	20.5331	196.205	692.421	90.1175	4646.18	67.3029	342.218	268.071
Golden-Delicious	1	-8.0771	6.75514	4.59566	-1.08189	-4.62696	2.22706	-0.76773	35.5025	76.467	86.4806	58.2606	26.3993	75.5567	80.1083	1920.78	60.9916	47.3367	1229.84	55.5296	1226.2	2013.63	56.4399	124.714	592.619	7687.67	836.586	124.714	1020.47	373.232	123.804	421.479	541.641	68.2741	152.024	305.868	2655.41	67.3638	315.882	660.894	197.54	158.396	193.899	126.535	147.472	917.604	71.9154	1708.67	105.597
Aroma	1	5.5579	7.26208	-0.307347	-0.959901	3.71842	3.34382	-1.83238	208.376	62.1196	52.6837	62.1196	56.6154	40.1026	237.47	897.196	153.333	80.2051	1092.99	86.4957	1078.05	231.966	40.1026	57.4017	392.376	2859.08	494.598	29.094	470.222	1027.73	185.573	276	195.795	55.829	330.256	324.752	2154.53	121.094	165.914	91.2137	264.205	504.82	167.487	128.171	132.103	856.307	242.188	4137.64	113.231
MDX054-57	1	-0.481252	0.48687	6.4932	-2.43391	-3.52754	2.61217	3.73781	133.944	92.2075	33.0006	33.9712	328.065	62.1187	47.5597	1851.91	31.0594	144.62	1762.62	99.0017	2439.13	1178.31	99.0017	118.414	522.186	5499.45	894.898	90.2663	261.093	338.741	84.4427	267.887	475.597	73.766	744.454	271.769	3154.47	167.915	353.3	430.949	419.301	144.62	600.805	343.594	193.15	4457.02	433.861	1248.2	138.797
MDX054-18	1	12.3562	3.35761	16.9206	3.14269	5.47109	-1.36519	3.92003	471.837	271.14	249.874	221.963	328.292	105	34.5571	2198.36	31.8988	55.823	3264.31	74.4306	2559.88	685.825	219.305	152.849	1155	6284.07	2038.87	63.7977	611.394	437.28	130.254	443.926	499.748	66.4559	1451.4	804.117	4508.37	168.798	337.596	191.393	578.166	73.1015	478.483	459.875	572.85	9034.02	675.192	1250.7	118.292
MDX054-10	1	-0.97973	-5.29477	8.12061	0.202379	-0.901095	-0.576675	5.00832	29.7698	104.674	105.635	49.9364	132.523	128.682	46.0951	1833.24	31.6904	101.793	1908.15	154.611	1852.45	1065.95	132.523	146.928	1210	5601.52	1271.46	97.9521	323.626	210.309	241.039	389.888	725.038	48.0157	667.419	451.348	5747.49	98.9124	440.785	428.3	213.19	59.5395	217.991	252.563	171.896	2875.18	145.008	859.482	145.008
MDX054-9	1	11.8726	4.43021	3.66682	-5.18584	-1.72638	0.145871	1.26105	192.703	92.5408	88.186	205.767	621.657	64.2342	71.8552	1340.21	72.9439	27.2179	1123.55	84.9198	720.73	844.843	139.356	120.847	500.809	5471.88	1101.78	81.6537	537.825	260.203	113.226	520.406	187.259	77.2988	431.131	382.139	2477.92	97.9844	165.485	129.557	428.954	109.96	541.092	275.445	565.043	3412.03	230.808	1658.11	129.557
MDX054-11	1	-7.23717	3.90784	-2.21132	2.54048	2.70706	2.61339	-3.08814	119.18	118.134	263.449	82.5893	94.0891	88.8619	93.0437	1790.83	221.632	100.362	1721.83	90.9528	2755.77	1201.2	78.4076	66.9078	1067.39	4367.83	652.351	83.6348	700.441	934.618	126.498	451.628	371.129	62.7261	385.765	312.585	4574.82	80.4985	272.858	321.994	251.95	485.082	229.996	159.951	166.224	2237.23	265.54	3481.3	70.0441
MDX054-4	1	3.29207	-8.68527	1.55684	4.87043	2.51843	2.29004	3.64627	108.225	120.139	67.5163	81.4167	56.5945	36.7368	80.4238	1026.64	135.033	58.5803	1168.63	106.239	1238.13	536.159	72.4807	81.4167	914.448	3792.83	601.689	42.6941	472.614	716.864	126.097	300.845	168.791	94.3242	356.446	373.325	2995.54	48.6514	205.527	140.99	1039.55	519.279	239.286	151.912	311.766	2080.1	168.791	2423.64	46.6657
MDX054-49	1	-0.16033	-5.90668	-4.15881	2.38356	0.769564	-2.40549	-1.78103	133.224	102.026	54.8075	64.9258	110.458	87.692	135.754	1302.73	96.1239	100.34	1548.94	106.242	1349.95	761.403	113.831	138.284	511.818	3294.35	493.267	82.6328	298.49	336.434	102.026	150.931	306.079	53.9643	277.41	255.487	1725.17	227.662	438.46	233.564	378.593	219.23	241.153	538.8	202.366	3489.13	233.564	1747.94	214.171
MDX054-52	1	-3.7631	12.0511	5.92869	1.81886	8.24558	5.26005	0.89558	139.164	71.0836	38.0447	79.093	47.0553	50.0589	57.0671	950.118	46.0542	77.0907	1165.37	77.0907	1102.3	692.815	67.0789	94.1107	532.626	3470.08	1319.55	61.0718	196.231	356.419	66.0777	622.732	249.293	223.263	555.654	180.212	1894.23	131.154	185.218	204.24	289.34	206.243	127.15	196.231	84.0989	2133.51	237.279	1432.69	77.0907
MDX054-22	1	2.59555	2.01371	3.77692	2.91902	3.60251	-0.84798	-2.51175	117.277	262.745	219.894	147.723	91.3404	96.9787	47.3617	1499.79	146.596	41.7234	1718.55	67.6596	1646.38	1338.53	111.638	83.4468	1221.26	6508.85	1007	107.128	1026.17	666.447	166.894	667.575	314.617	55.2553	652.915	549.17	4369.68	93.5958	419.489	438.66	205.234	455.575	409.341	184.936	352.958	3454.02	154.489	2496.64	69.9149
MDX054-42	1	1.07239	3.10835	2.13901	-0.474479	0.348682	-0.942509	-4.77614	138.605	93.0633	99.9936	127.715	82.1729	105.934	77.2228	1866.22	102.964	52.4719	1088.05	67.3224	1361.3	1554.36	85.143	89.1032	939.544	5367.97	1237.54	108.904	665.304	484.127	162.366	709.855	346.512	46.5317	331.662	394.034	4933.35	64.3523	365.323	418.785	220.778	322.752	186.127	192.067	182.166	2582.01	379.184	1968.19	74.2526
MDX054-41	1	4.69488	8.90601	2.19388	-2.89639	-5.66335	1.38156	2.31077	106.006	114.007	61.0035	138.008	202.012	98.0057	40.0023	2558.15	103.006	14.0008	1439.08	33.0019	1060.06	1226.07	121.007	133.008	703.041	8333.48	1144.07	92.0053	625.036	848.049	134.008	465.027	531.031	94.0054	486.028	364.021	3588.21	99.0057	253.015	583.034	431.025	275.016	459.027	295.017	334.019	3620.21	239.014	1660.1	143.008
MDX054-39	1	-13.0953	7.54277	1.38693	-2.94295	1.58866	-6.13925	5.63521	36.2451	67.8134	51.4447	121.597	10.5228	50.2755	51.4447	1550.36	120.427	80.6746	2054.28	112.243	1930.34	3290.12	143.811	147.319	1363.28	8849.65	893.267	209.286	534.323	735.425	150.826	455.987	312.176	67.8134	315.683	374.143	4085.17	136.796	568.23	475.863	53.7831	177.718	204.61	353.098	155.503	4983.12	142.642	2264.73	148.488
MDX054-46	1	-24.5755	4.95219	4.52993	0.999405	2.81333	-0.21333	-0.2104	41.4123	119.06	120.354	84.1186	36.2357	169.531	69.8832	2471.79	64.7066	183.767	3221.1	217.414	2634.85	4589	85.4128	54.3536	2311.32	8467.51	1901.08	135.884	2337.2	449.064	176.002	949.894	476.241	80.2362	309.298	335.18	6399.49	86.7069	830.833	755.774	104.825	207.061	218.708	115.178	146.237	2469.21	112.59	2645.21	91.8834
MDX054-53	1	0.303024	-0.834487	2.03559	1.64263	-3.2994	-0.097856	1.65861	66.5879	73.3432	94.5741	73.3432	57.9025	101.329	66.5879	1895.34	86.8538	45.357	1622.24	44.3919	1193.76	897.489	58.8676	82.0286	651.404	5806.66	1160.95	71.4131	845.377	799.055	145.721	785.544	474.801	102.294	632.103	332.94	2759.06	69.483	214.239	200.729	237.4	289.513	283.722	121.595	213.274	1646.36	260.561	2150.11	88.7839
MDX054-8	1	-12.732	-7.92253	2.60409	-1.25857	-1.29152	-2.22497	-0.176932	55.4164	134.007	49.3709	56.4239	35.265	61.4618	105.795	1529.49	65.4921	95.7192	1449.89	142.067	1198	699.254	57.4315	98.7419	1019.66	7087.25	696.231	65.4921	1544.6	633.762	227.711	434.263	265.998	135.014	404.036	262.976	4650.94	67.5072	229.726	217.635	177.332	267.006	154.158	66.4996	238.794	1224.2	121.916	2635.8	63.4769
MDX054-54	1	-11.7355	2.5938	-0.193189	2.11539	0.644005	-0.529499	0.348622	81.4773	62.0339	58.3304	34.2575	52.7751	66.6633	49.9975	1205.49	56.4786	99.069	1524	273.134	986.061	1185.12	66.6633	71.2927	1519.37	4337.74	973.099	95.3655	857.364	358.315	320.354	649.041	312.021	63.8856	232.396	316.651	5362.69	106.476	199.99	284.245	108.328	288.874	114.809	194.435	113.883	1926.75	108.328	1053.65	80.5515
MDX054-48	1	-26.1622	0.438981	-0.719505	3.4894	3.5756	0.17073	-0.711974	41.9879	85.2107	163.012	66.6867	14.8193	195.12	61.7469	1895.63	118.554	151.897	3015.72	313.674	2868.76	2674.88	60.512	59.277	3362.74	6177.16	1031.17	95.0902	2548.91	840.993	291.445	1334.97	474.216	59.277	209.939	390.24	11581.2	79.036	722.439	460.632	191.415	438.403	191.415	83.9758	180.301	2490.87	108.675	2390.84	53.1023
MDX054-3	1	1.31027	0.286282	12.7442	-2.50715	2.52358	3.90574	4.85971	114.851	209.603	94.7522	78.9601	80.3958	24.4059	86.1383	1755.79	169.405	70.3463	2552.57	77.5245	1352.37	874.304	60.2968	71.7819	1431.33	6285.23	1078.16	50.2474	836.977	944.65	99.0591	489.553	399.108	216.781	595.79	575.691	3996.82	47.3761	554.157	219.653	173.712	390.494	387.622	99.0591	166.534	2526.72	648.909	3243.11	63.1681
MDX054-66	1	8.25284	7.90824	2.17409	3.90892	3.79482	-0.525076	-0.238945	279.609	184.288	92.5978	111.662	70.8101	90.7821	84.4274	1121.16	86.243	44.4833	1552.37	62.6397	946.858	544.693	69.9023	79.8883	1049.44	4009.85	730.796	42.6676	442.109	822.486	88.0587	237.849	206.983	124.372	495.671	459.358	1753.91	209.707	209.707	159.777	199.721	365.852	232.402	234.218	250.559	1969.06	347.696	1620.46	114.386
MDX054-21	1	11.7965	11.5933	0.600593	14.0892	-4.13497	0.207403	0.994089	56.2748	83.2398	226.272	169.997	177.031	46.8957	22.2754	1517.08	29.3098	66.8263	1374.04	90.2742	1294.32	579.162	49.2405	99.6533	379.855	3483.18	2132.58	63.3092	362.269	201.651	132.48	1103.22	277.857	120.756	412.682	596.747	3227.59	358.752	223.927	216.892	230.961	78.5503	412.682	441.992	311.856	2561.68	85.5846	1029.36	280.202
MDX054-26	1	-8.48942	-6.22726	0.781899	3.26469	4.2338	0.101788	3.49116	87.0915	94.1803	86.0788	45.5711	59.7488	114.434	42.533	2417.29	54.6853	98.2311	1700.31	113.421	2763.63	3359.1	133.675	137.726	1136.24	7046.31	897.244	207.602	670.402	268.363	190.386	550.904	385.835	82.028	402.038	231.906	4845.73	95.193	858.762	1039.02	344.315	153.929	277.477	241.021	224.817	4273.56	142.789	1065.35	102.282
MDX054-34	1	2.05616	-1.26934	-3.37147	-2.45972	-5.10045	3.35102	-1.91383	96.4802	126.948	71.0907	76.1686	59.9193	68.0439	76.1686	1989.52	85.3088	48.7479	1755.94	57.8881	1796.56	1256.27	71.0907	76.1686	791.138	6185.9	551.46	69.0595	649.972	675.361	128.979	322.955	461.074	61.9504	537.242	406.232	3324	58.9037	851.057	358.5	628.645	382.874	235.615	147.259	326.001	1946.87	193.976	2811.13	60.9349
MDX054-60	1	-2.27163	-0.594064	-0.0772432	0.664321	1.02257	2.60758	-3.17608	30.293	166.005	75.1265	61.7976	60.5859	86.032	29.0812	3346.77	42.4101	69.0679	3255.89	82.3968	2714.25	2866.93	156.312	129.654	2099.91	8981.25	2582.17	180.546	614.341	299.294	157.523	906.365	436.219	25.4461	736.725	294.448	6000.43	50.8922	704.008	834.874	478.629	121.172	282.33	339.281	329.587	4295.54	87.2437	1307.44	147.83
MDX054-19	1	-17.045	6.72774	0.961885	-8.5164	-3.92589	-8.38188	12.1229	20.7616	41.5232	70.5894	58.1324	78.894	34.6026	31.8344	4077.58	22.1457	166.093	3159.91	98.2715	3990.38	3002.13	148.099	160.556	902.437	11665.2	2112.15	185.47	1536.36	369.556	73.3576	427.689	674.059	63.6689	269.901	200.695	3305.24	101.04	686.516	909.357	110.728	109.344	570.252	406.927	167.477	5717.74	89.9669	968.874	177.166
MDX054-44	1	1.22146	6.60416	5.19214	5.00321	-1.68577	2.48083	0.553798	213.561	212.209	186.528	1109.71	89.209	78.3958	94.6156	1750.39	124.352	70.2859	3239.91	86.5057	2726.28	1011.04	71.6375	62.176	1327.32	5805.34	1403.01	60.8243	1013.74	1084.02	136.517	543.364	359.539	45.9562	1016.44	663.661	5513.39	113.539	441.99	318.99	570.397	539.309	706.914	271.682	500.111	4428.01	533.902	4230.67	59.4727
MDX054-14	1	4.09833	-1.96601	-1.86634	7.83114	-2.55078	2.94309	-1.14124	65.0746	113.32	87.5141	286.104	39.2692	76.2944	74.0504	1828.82	56.0988	53.8549	1937.65	75.1724	1203.88	866.166	48.245	78.5383	1109.63	6223.6	1570.77	63.9526	550.89	546.402	109.954	480.206	379.228	58.3428	493.669	394.936	3683.45	150.345	347.813	176.15	535.183	90.8801	261.42	209.81	242.347	2218.15	108.832	2068.92	148.101
MDX054-37	1	-2.16081	1.23325	-0.683168	0.209601	-2.60472	-7.20747	-2.5344	76.5944	145.98	47.7588	19.8244	38.7477	48.66	99.1221	1007.44	45.0555	74.7921	1096.65	99.1221	741.614	923.638	62.1766	106.331	474.885	5107.49	547.875	62.1766	365.851	312.685	174.815	242.399	282.047	82.9021	314.487	322.597	2859.22	131.562	195.541	160.398	191.035	350.532	212.662	216.266	97.3199	1767.98	101.825	1404.83	145.079
MDX054-31	1	-11.9046	-7.22544	10.773	4.45029	-1.24284	-0.83306	0.213478	62.1188	60.2074	200.691	68.8085	10.5124	94.6117	69.7642	1393.37	27.7145	172.977	1729.77	135.706	1930.46	850.549	72.6312	104.168	851.505	5552.46	907.89	69.7642	588.695	187.312	223.628	529.443	256.12	84.0993	351.688	243.697	3939.29	93.656	354.555	220.761	246.564	97.4787	146.218	145.262	83.1436	1709.7	107.991	1145.85	74.5425
MDX054-36	1	-18.7376	9.24613	-6.07754	-1.14892	3.00279	2.41936	-1.06781	55.2594	91.0155	160.361	30.3385	19.5033	383.566	84.5144	1531.01	47.6748	100.767	2791.14	109.435	2959.09	2715.3	36.8396	42.2572	1084.6	5614.79	1619.86	111.602	1026.09	727.041	186.365	1671.87	1164.78	66.0946	368.396	247.042	4367.66	70.4287	563.43	880.9	189.616	159.277	115.936	75.8463	69.3452	1384.74	68.2617	2106.36	58.51
MDX054-20	1	6.58554	4.50726	1.29642	-3.23018	2.07944	1.96005	2.89304	81.3819	79.7542	74.0575	65.1055	29.2975	39.8771	146.487	979.024	116.376	83.8233	1636.59	61.0364	1472.2	406.909	39.8771	49.6429	672.214	3840.41	861.834	39.8771	358.894	838.233	137.535	367.032	275.071	60.2226	407.723	391.447	2185.92	72.4299	255.539	105.796	213.221	533.865	265.305	109.866	74.8713	1315.13	157.067	3711.83	81.3819
MDX054-28	1	-0.209875	-0.759405	-2.40289	-0.927573	-4.83473	-8.03792	0.543252	92.5201	128.836	81.2794	71.7679	40.6397	191.958	73.4973	1575.44	98.5728	59.6625	1593.59	55.3391	991.781	1225.24	80.4147	110.678	637.265	5297.86	959.788	91.6554	414.179	664.934	140.942	478.165	284.478	61.3919	351.058	337.223	2268.04	89.0614	249.891	238.65	333.764	275.831	198.875	154.777	116.731	2198	133.16	1974.92	83.8734
MDX054-30	1	-4.52805	1.5742	-7.18113	10.6207	0.0132859	2.74124	-0.828606	44.6685	77.2393	93.0594	62.3498	18.6119	53.9744	62.3498	1452.66	35.3626	72.5863	1511.28	103.296	2152.46	1830.48	60.4886	55.8356	1232.11	3912.22	953.859	136.797	394.572	330.361	158.201	735.169	333.153	44.6685	306.165	261.497	3821.95	120.977	555.564	566.732	428.073	154.479	163.784	168.437	201.008	1348.43	116.324	1137.19	94.9206
MDX054-6	1	10.0206	-3.54274	-1.63763	3.34819	4.97283	6.86437	-4.62005	113.679	194.717	90.0424	165.453	54.0255	59.6531	74.285	1263.97	93.419	74.285	1108.65	94.5445	1432.8	907.177	101.298	79.9126	983.713	3822.3	579.648	66.4063	411.944	289.261	115.93	425.45	334.282	63.0297	631.422	472.723	3861.69	118.181	441.208	221.729	417.572	166.578	183.461	276.88	325.278	2280.32	166.578	1642.15	110.302
MDX054-24	1	15.8906	0.248265	-0.0635487	1.87186	-7.40161	-2.26043	-4.04911	152.041	141.11	61.6113	103.348	185.828	100.367	61.6113	1492.58	141.11	21.8621	1117.95	48.6928	868.52	422.335	92.4169	104.342	522.702	5636.44	670.768	40.7429	568.414	484.94	121.235	187.815	398.486	65.5862	431.279	366.686	2201.11	84.467	151.047	132.166	699.586	331.906	539.595	194.771	459.103	2158.38	226.57	1902.99	92.4169
MDX054-17	1	-10.8324	2.49163	7.30416	-5.97078	-0.600957	1.68783	-1.24907	54.8235	89.9105	44.9553	40.5694	84.4282	60.3059	28.5082	2214.87	36.1835	70.1741	1414.45	74.56	1762.03	3027.35	112.936	98.6823	797.134	7048.11	1064.67	166.663	839.896	254.381	187.496	428.72	584.419	119.515	155.699	197.365	4198.38	38.3765	564.682	756.564	115.129	111.84	322.362	140.348	230.259	2467.06	119.515	1288.35	54.8235
MDX054-45	1	-19.7538	-0.656309	8.01001	-0.0494836	0.37691	-3.8827	-4.6552	21.4001	69.907	126.974	71.3337	22.8268	124.121	88.4538	1512.27	27.1068	214.001	2259.85	228.268	2114.33	1676.34	121.267	116.987	1503.71	7561.37	1520.83	94.1605	563.536	542.136	222.561	430.856	221.135	48.5069	289.615	223.988	4003.25	79.8938	549.27	370.935	139.814	92.7338	114.134	202.588	99.8672	2720.67	39.9469	1328.23	131.254
MDX054-51	1	-12.1407	-4.2876	11.8394	-0.627842	-1.74359	-0.0982708	-4.15511	51.0865	91.0672	222.115	104.394	51.0865	86.6249	59.9711	2667.6	37.7596	217.673	3875.91	284.307	3107.39	1354.9	139.933	119.942	2327.77	7485.28	1570.35	64.4134	1234.96	315.404	228.779	428.682	395.365	64.4134	904.009	413.134	6994.41	86.6249	790.73	337.615	268.759	139.933	315.404	342.057	171.029	5099.76	117.721	1088.36	126.606
MDX054-68	1	11.0282	-2.25448	5.83067	-0.900687	-5.92682	-2.3995	-0.452625	47.2702	82.3852	21.6092	71.5806	137.759	40.5173	41.8679	1353.28	40.5173	55.3737	790.088	106.696	744.168	787.386	97.2416	143.161	632.07	5708.89	800.892	59.4254	380.863	280.92	151.265	465.949	390.317	66.1783	321.437	507.817	2579.6	166.121	210.69	220.144	143.161	186.38	413.277	282.271	326.84	2424.29	252.558	960.26	164.77
MDX054-50	1	-9.91774	-1.59759	13.3688	-6.19976	-1.77217	-5.43588	-7.86684	194.541	137.323	293.242	52.9265	54.357	82.9659	114.436	1546.31	114.436	98.7008	2509	143.045	1317.44	675.171	57.2179	88.6877	1145.79	6562.89	1152.94	54.357	699.488	811.063	121.588	300.394	317.559	47.2047	593.635	394.803	2737.87	64.3701	361.903	143.045	207.415	194.541	124.449	64.3701	125.879	1356.06	183.097	1820.96	54.357
MDX054-1	1	-8.96315	-3.35251	3.7487	0.315337	8.3564	2.00547	0.925919	63.2328	57.5701	100.984	45.3011	20.763	38.6947	158.554	819.195	47.1886	134.96	1660.1	156.666	1467.57	1207.09	92.4897	112.309	854.114	4174.31	671.966	101.927	625.721	349.196	176.486	199.136	207.63	85.8833	222.73	266.144	2740.72	66.0641	233.112	273.694	209.518	154.779	144.397	186.867	178.373	2178.23	91.546	1941.34	91.546
MDX054-16	1	-22.0349	-7.82851	3.48382	1.6119	2.15328	1.97931	-0.811815	18.7751	47.4899	70.6827	24.2972	33.1325	37.5502	55.2209	1542.87	35.3414	114.859	1991.26	207.63	1474.4	1736.14	83.9357	82.8313	1403.71	5487.85	894.578	142.47	1185.04	316.968	233.032	744.377	352.309	93.8755	238.554	103.815	6062.15	62.9518	304.819	244.076	283.835	106.024	129.217	178.916	75.1004	2279.52	40.8634	976.305	51.9076
MDX054-35	1	-10.5791	-5.72016	1.51808	-2.4656	0.725285	4.4716	0.0592135	13.0808	76.4721	56.3479	37.2298	53.3292	56.3479	49.3044	2257.94	30.1864	104.646	1863.5	129.801	2702.69	3449.29	120.745	124.77	1406.68	7306.11	1981.23	176.087	420.597	275.702	172.062	507.131	292.808	44.2733	214.323	204.261	4748.31	45.2795	393.429	419.59	217.342	133.826	243.503	216.336	102.634	2558.8	82.5094	1197.39	110.683
MDX054-12	1	-4.20396	-5.8177	-8.15692	-5.01859	-1.56704	-0.988967	1.31709	129.856	185.81	35.8952	52.7871	71.7904	65.456	83.4036	1762.03	99.2397	45.3969	1260.56	88.6823	1463.26	1774.7	83.4036	60.1773	835.091	6034.62	723.183	86.5708	734.796	633.445	178.42	879.433	343.116	61.233	353.673	301.942	4410.89	72.8462	287.162	437.077	200.591	346.283	380.067	164.696	210.093	2274.07	191.089	2766.04	82.3478
MDX054-14	2	18.3419	-2.86813	1.3191	-0.43703	-0.419428	3.35514	-4.514	133.587	114.504	54.2385	40.1767	301.325	10.0442	33.1458	1019.48	41.1811	27.1193	905.984	55.2429	606.668	555.442	119.526	121.534	383.687	4122.13	786.458	49.2164	191.844	162.716	105.464	487.142	249.095	100.442	310.365	283.246	2484.93	266.17	116.512	117.517	164.724	144.636	566.491	525.31	400.762	4551.01	357.572	733.224	156.689
MDX054-60	2	2.90664	3.24964	-5.11863	-6.00742	1.12327	-3.2711	-0.26923	60.9858	94.7753	15.6585	32.1412	91.4788	32.9653	37.9101	1567.5	29.6688	37.9101	935.391	71.6996	716.996	1372.18	131.037	159.882	606.562	6162.87	777.157	133.51	533.214	244.767	186.254	432.67	370.86	49.448	389.815	360.146	2908.37	172.244	121.148	463.987	66.7548	87.3581	370.86	350.257	154.937	2589.43	92.3029	912.315	257.954
MDX054-50	2	3.68306	14.4406	6.40734	-11.42	-1.93322	-6.35963	-3.24366	162.728	85.5012	103.889	159.051	40.4522	27.581	114.921	827.431	163.648	33.0973	1053.6	46.8878	801.689	470.717	32.1779	42.2909	245.471	4356.89	710.672	31.2585	630.687	955.224	91.0175	671.139	308.908	176.519	430.264	216.971	1457.2	62.517	124.115	220.648	148.938	508.411	182.954	35.8554	37.6941	369.586	297.875	3579.1	40.4522
MDX054-20	2	1.16179	9.09583	-2.20053	-1.83684	-0.111164	2.90177	-2.33916	50.2984	104.589	180.435	69.4596	14.371	47.1048	130.137	1232.71	150.097	56.6854	1640.68	55.8871	1143.29	689.806	30.3387	54.2903	328.137	5412.26	665.056	60.6774	399.193	676.233	116.564	274.645	268.258	56.6854	419.951	273.847	1882.6	109.379	280.234	210.774	606.774	231.532	120.556	95.008	89.4193	682.62	234.726	2974.79	148.5
MDX054-19	2	-20.3942	0.552475	4.78349	-1.76526	0.872353	-5.61492	2.92256	76.0478	74.1929	147.458	58.4269	9.27412	34.3142	113.144	2047.73	26.8949	183.628	2044.02	114.999	3065.1	2282.36	63.9914	102.943	764.187	6915.71	921.847	149.313	374.674	968.218	185.482	264.312	321.812	57.4995	143.749	397.86	3343.32	68.6285	343.142	361.691	93.6686	147.458	112.217	117.781	11.1289	1109.18	96.4508	1840.91	151.168
MDX054-33	2	1.29023	4.15343	1.28563	-7.82833	1.35279	-5.38662	-3.9675	221.208	108.65	19.5413	13.2881	46.1175	25.7946	105.523	1063.05	125.846	41.4276	807.448	93.7984	509.638	462.739	50.0258	61.7506	309.535	3427.55	436.944	47.6808	1036.47	904.373	168.837	343.146	215.736	152.422	354.089	250.129	1927.56	74.2571	68.7855	145.387	93.7984	456.485	253.256	102.397	64.8772	916.098	173.527	2087.8	74.2571
MDX054-9	2	-5.77314	6.5454	-0.369208	-2.97619	4.96445	-4.81258	-0.720634	63.8583	53.8234	12.7717	137.751	11.8594	120.418	116.769	1287.2	44.7008	61.1215	781.808	103.086	1008.05	1030.86	81.1912	89.4016	634.022	4805.79	683.284	72.9809	1262.57	501.744	166.032	758.089	239.012	57.4725	178.803	274.591	3268.63	61.1215	200.697	292.836	98.5242	194.312	188.838	157.821	77.5422	1549.93	207.083	2877.27	56.5602
MDX054-11	2	-13.8465	8.07237	-8.47184	-5.86231	3.49639	-0.489604	-6.65558	87.0701	47.5744	124.771	50.2673	16.1573	58.3459	162.471	1445.18	62.8341	105.92	923.661	64.6293	2113.92	2241.38	59.2436	70.0151	406.626	5122.77	817.741	179.526	837.488	1147.17	191.195	267.494	397.65	85.2748	131.054	139.133	2153.41	114.897	501.775	531.397	43.0862	225.305	92.4559	105.92	43.0862	1144.48	142.723	3102.21	122.975
MDX054-39	2	-8.93131	6.5748	-4.4011	-5.03777	-0.623228	5.09366	6.48673	105.346	32.3503	48.9402	29.0324	18.2489	79.6316	184.978	1232.63	128.572	91.2445	1273.28	96.2215	1269.96	872.63	46.4518	82.1201	459.541	3663.05	380.739	82.9496	190.784	1185.35	203.226	141.014	323.503	88.756	157.604	217.328	2292.73	58.8942	204.885	329.31	144.332	299.448	106.175	113.641	102.028	629.587	115.3	2397.24	82.1201
MDX054-28	2	-11.036	6.63704	1.32214	-0.945868	-2.96916	-2.27984	2.95518	51.0216	76.5324	252.716	80.5185	14.3498	99.6516	185.751	1340.11	58.1965	245.541	1444.55	102.84	1986.65	833.884	36.6718	54.2105	342.801	3620.94	504.636	94.0711	483.908	558.846	98.0572	107.624	302.941	76.5324	299.752	286.997	1376.79	125.96	310.116	389.04	371.501	211.261	101.246	102.043	95.6655	789.24	140.309	2006.58	136.323
MDX054-8	2	-7.03662	-2.04595	-0.948485	-0.93983	-1.8821	3.82344	1.4144	78.3945	47.1967	82.3943	147.19	12.7991	42.397	141.59	1344.71	34.3976	117.592	1120.72	116.792	1285.51	801.544	53.5963	72.7949	428.77	4499.69	655.954	93.5935	304.779	288.78	131.191	191.987	215.985	81.5943	328.777	292.78	1948.66	104.793	239.183	278.381	105.593	150.39	119.992	126.391	159.989	1102.32	112.792	1528.69	124.791
MDX054-34	2	-5.15497	0.676795	-3.46198	-5.80451	-2.06643	7.086	-1.23888	187.858	212.403	72.6889	55.6967	50.9766	80.241	111.393	2331.71	166.146	84.0171	2268.46	101.009	2055.11	1329.17	50.0326	65.1368	1044.08	7297.21	777.866	50.0326	1287.63	1062.96	151.042	617.384	441.798	70.8009	829.786	545.639	4715.34	71.7449	809.962	249.219	175.586	420.085	217.123	106.673	215.235	1332.94	234.115	4321.69	90.6251
MDX054-57	2	-9.86568	-0.601886	-0.000114723	3.71275	-4.06436	-4.99616	7.62769	63.1244	93.4727	123.821	59.4826	20.6368	50.9851	81.3334	1877.95	65.5523	64.3383	2274.91	58.2687	1665.51	1496.78	35.204	84.9752	671.304	8185.54	865.533	63.1244	1125.31	611.821	123.821	523.204	327.761	213.652	292.557	370.249	2908.58	47.3433	748.995	267.065	457.652	189.373	194.229	117.751	49.7712	1274.63	139.602	1966.57	60.6965
MDX054-2	2	1.34053	0.601316	-4.24526	-3.5259	-0.139627	0.337509	-0.302854	155.332	134.107	144.72	167.875	7.71838	96.4797	96.4797	1562.01	93.5853	34.7327	1715.41	68.5006	862.529	677.288	67.5358	73.3246	833.585	5893.95	748.683	54.0286	1117.24	1520.52	178.487	584.667	291.369	75.2542	593.35	316.453	3850.51	80.0782	225.763	243.129	166.91	296.193	176.558	102.268	139.896	1491.58	265.319	3023.67	97.4445
MDX054-30	2	-4.37353	-0.412499	-8.71842	2.12614	2.54366	2.27488	4.21115	54.5957	154.516	105.071	51.5054	19.572	119.492	88.5892	1907.76	91.6796	71.0774	2397.06	78.2882	1781.06	1517.35	57.686	74.1677	1256.73	5267.97	655.148	107.131	489.301	701.503	186.449	360.538	564.499	64.8968	351.267	447.067	3883.5	116.402	331.695	442.946	193.66	272.978	155.546	167.907	130.824	1397.86	185.419	3061.48	117.432
MDX054-51	2	-3.38458	5.24432	-7.12139	-2.05103	1.20332	3.87208	2.43992	135.566	75.7824	57.2578	111.99	33.6811	118.726	40.4173	1810.36	58.0999	60.6259	1700.05	83.3607	1888.67	1552.7	59.7839	69.8882	1147.68	4860.18	891.706	126.304	628.994	473.219	201.244	335.127	303.13	58.0999	397.437	277.869	3418.63	131.356	237.452	358.703	189.456	219.769	257.66	148.197	388.174	1502.18	113.674	1544.28	115.358
MDX054-46	2	-5.65723	0.236217	-3.64309	-9.80134	5.63837	4.40114	3.38427	59.6637	48.4064	23.6403	24.7661	78.8011	70.921	37.1491	2978.68	31.5204	86.6812	2025.19	72.0467	2365.16	5138.96	185.745	128.333	783.508	6526.98	885.95	303.947	352.354	254.415	153.099	793.64	517.836	68.6695	306.199	211.637	3579.82	90.0584	773.377	991.768	103.567	128.333	326.462	357.982	225.146	4616.62	126.082	863.435	138.465
MDX054-49	2	-8.72462	-3.33562	-4.30758	-3.91147	0.312091	-2.91017	2.64047	30.8635	49.9263	129.808	38.1255	37.2178	40.8488	61.727	1960.74	47.203	103.484	2068.76	71.7123	1591.29	1771.02	106.207	135.255	947.691	6123.68	508.34	154.318	408.488	521.049	142.517	305.004	467.491	58.096	248.724	109.838	1925.34	84.4208	446.613	304.096	179.735	191.535	167.026	121.639	65.358	1209.12	69.8968	1325.32	149.779
MDX054-52	2	-5.19531	7.78375	3.8343	-3.78481	3.64924	1.12835	1.13019	56.8686	76.7275	133.596	74.0195	15.3455	38.8151	99.2944	1092.24	122.764	38.8151	1597.74	59.5766	1133.76	1059.74	64.09	60.4793	686.937	5130.81	544.314	58.674	656.246	756.443	127.277	328.574	323.158	144.428	287.954	319.547	2631.3	66.7981	282.538	263.582	204.908	256.36	305.105	73.1168	84.8516	1299.85	127.277	2904.81	63.1873
MDX054-48	2	-10.4597	3.80584	-2.80249	2.7072	2.79682	-4.03026	0.427654	160.16	71.2908	41.9932	127.933	51.7591	59.5718	94.7289	1214.87	106.448	95.7055	2302.79	117.19	1773.48	1581.09	68.3611	43.9464	1015.65	4281.36	437.511	131.839	1620.16	783.223	160.16	517.591	291.999	82.0333	219.732	191.411	4134.87	119.144	585.952	224.615	131.839	394.541	302.742	155.277	190.434	2150.44	169.926	2063.53	76.1738
MDX054-54	2	-14.9664	-3.45788	4.07244	-1.90329	-2.43468	3.42031	1.96203	59.5334	102.743	62.4141	58.5732	45.1302	82.5786	75.8571	1841.7	56.6528	86.4195	1673.66	227.571	1125.37	1080.24	89.3001	71.056	1776.4	6746.48	781.616	64.3345	910.285	484.909	205.486	435.938	322.633	79.698	216.049	299.588	4757.87	50.8915	262.139	268.861	162.277	181.481	237.173	86.4195	163.237	1346.22	246.776	1682.3	64.3345
MDX054-31	2	-19.6268	-5.7014	-2.95533	-3.34726	0.0278247	-8.28458	-4.78498	52.8463	46.3753	77.6517	50.6893	20.4914	108.928	63.6312	2171.01	49.6108	132.655	1839.91	205.993	2156.99	2175.32	146.675	152.068	1198.21	8095.18	950.154	135.89	1377.24	460.517	181.187	449.732	478.852	62.5527	195.208	195.208	5472.28	97.0646	553.268	318.156	79.8086	166.088	282.566	327.863	93.8291	4738.91	70.1022	1399.89	119.713
MDX054-61	2	12.5281	-1.09209	-0.0229598	-3.73205	0.457345	-1.09416	-1.77425	89.7531	100.402	61.6102	54.004	75.3013	13.6911	74.5407	1000.21	75.3013	30.4248	1135.6	74.5407	565.14	296.642	73.0195	74.5407	481.472	3863.95	509.615	37.2703	302.726	435.074	145.278	210.692	193.958	79.865	336.954	238.834	1790.5	192.437	80.6256	54.7646	85.95	193.197	279.908	182.549	128.545	1371.4	114.093	1478.64	131.587
MDX054-4	2	-2.38734	-3.79217	4.50825	-1.17597	3.05666	0.152401	2.33897	34.1223	40.3263	27.9182	41.1018	75.2241	29.4692	105.469	759.996	39.5508	28.6937	673.139	96.1627	396.283	860.036	56.6119	101.591	279.958	3415.33	325.712	113.224	603.343	265.998	94.6117	631.262	163.632	276.08	162.081	148.897	1634.77	117.101	114.775	215.591	227.999	157.428	203.958	169.06	60.4895	1419.95	86.0811	1279.58	89.9587
MDX054-22	2	-13.7894	-8.21342	-9.6093	4.09616	4.3479	-6.07837	-2.78297	28.6548	89.5463	85.9645	48.952	14.3274	70.4431	65.6673	1466.17	60.8915	115.813	1818.39	112.231	2101.35	2069.12	51.3399	70.4431	858.451	5902.89	934.864	136.11	1197.53	553.993	164.765	285.354	287.742	68.0552	167.153	294.906	3509.02	62.0855	447.732	574.291	484.744	251.924	139.692	134.916	82.3826	1332.45	60.8915	1679.89	118.201
MDX054-47	2	6.58555	-7.3506	-1.25594	-5.9888	3.95503	-0.662864	-0.49669	118.103	68.7464	22.0341	157.764	51.1191	29.9664	65.2209	1114.93	52.8818	36.1359	867.262	74.0345	848.753	684.82	78.4414	92.5432	626.65	4115.09	506.784	73.1532	671.599	486.513	185.086	637.226	187.73	62.5768	297.901	359.596	2621.18	60.8141	319.054	182.442	269.697	329.63	355.19	119.865	126.035	2132.02	200.07	1797.1	61.6955
MDX054-17	2	-11.0897	-8.98217	13.1229	-2.65027	6.83855	2.88601	-0.460318	34.8899	60.1549	79.4045	28.8744	42.1085	38.4992	45.7178	1867.21	12.031	95.0448	1704.79	184.074	1423.27	1600.12	95.0448	87.8262	1150.16	5193.78	1091.21	152.794	484.849	274.307	134.747	332.055	560.644	246.635	245.432	235.807	3401.16	110.685	447.553	377.773	163.621	109.482	525.754	149.184	95.0448	1970.68	96.2479	933.605	86.6231
MDX054-55	2	1.03937	2.71123	-4.71216	-4.75591	2.90354	0.724864	3.78565	150.02	142.424	338.969	105.394	37.9798	42.7272	155.717	1512.54	37.9798	73.1111	1499.25	83.5555	1565.72	2383.23	74.0606	82.606	422.525	3290	1145.09	221.232	315.232	532.666	168.061	309.535	589.636	65.5151	559.252	461.454	2119.27	84.505	263.01	358.909	129.131	328.525	169.01	128.182	207.939	1136.54	135.778	2538	100.646
MDX054-7	2	5.72864	-6.29825	6.27741	0.000638309	5.15632	2.97236	1.30642	133.643	103.384	29.4183	67.2419	66.4014	38.6641	45.3883	1356.61	44.5478	48.7504	1275.08	71.4446	673.26	907.766	70.604	87.4145	692.592	3415.05	573.237	102.544	385.801	258.041	178.191	322.761	219.377	105.906	333.688	231.144	2296.31	92.4577	148.773	218.536	223.579	153.816	261.403	162.221	173.989	1741.57	148.773	926.258	79.8498
MDX054-37	2	-3.6522	-7.83495	0.623282	-2.24905	1.3587	-4.33311	2.44595	106.462	57.667	77.185	63.8773	28.3899	39.9233	104.688	1211.89	33.713	93.1543	1382.23	99.3646	1096.56	674.26	75.4107	87.8312	479.079	4770.39	501.259	84.2825	490.613	576.67	109.124	227.119	278.576	57.667	226.232	221.796	1623.55	107.349	303.417	223.57	164.129	165.016	128.642	153.483	57.667	1442.56	102.026	1532.17	131.303
MDX054-1	2	-6.86815	-10.5062	4.41909	-8.07495	2.33763	3.74614	-2.40133	54.7662	81.7004	34.1166	55.664	72.7223	43.0947	54.7662	1111.48	40.4013	88.8828	1014.52	163.401	1144.7	838.551	77.2114	128.386	962.449	5489.19	490.202	72.7223	794.559	187.642	168.788	325.904	237.021	81.7004	163.401	220.86	3657.66	38.6057	540.479	139.16	101.452	105.043	221.758	112.226	162.503	1859.36	97.8609	984.894	69.1311
MDX054-42	2	-5.82662	6.28806	2.79327	4.30602	6.62038	-5.79507	-1.12776	65.0818	124.74	143.18	240.803	31.4562	274.428	106.3	1678.03	73.7594	48.8114	1919.91	107.385	1706.23	2196.51	67.2512	68.3359	1002.26	4722.77	1169.3	125.825	2797.43	573.805	147.519	707.222	369.882	52.0655	321.07	518.485	4301.91	72.6747	444.726	516.316	390.491	262.497	174.636	138.841	184.398	1791.92	104.131	2998.1	70.5053
MDX054-12	2	10.5374	-1.1336	-0.671063	-2.87587	-3.36414	6.91048	-0.166776	154.496	151.704	45.6042	70.733	125.644	33.5051	81.9014	1487.25	134.951	41.8814	1237.83	62.3567	1125.21	542.597	121.921	127.506	578.894	5874.56	606.815	42.8121	311.784	774.34	91.2083	240.12	375.071	63.2874	553.765	285.724	2422.61	91.2083	268.972	185.209	214.06	406.715	390.893	217.783	483.032	2726.94	308.061	2462.63	90.2776
MDX054-63	2	-22.1783	-5.51605	-3.28512	2.02907	1.33332	0.468331	-1.89499	47.7721	64.6914	95.5442	39.8101	21.8955	145.307	120.425	1716.81	43.7911	188.103	2227.37	223.932	2080.08	1556.57	60.7104	81.6106	886.769	5102.66	696.676	128.387	1038.05	352.319	225.922	357.295	355.305	87.5822	193.079	159.24	4276.6	130.378	566.298	403.077	141.326	199.05	133.364	124.406	110.473	1230.13	123.411	1651.12	109.478
MDX054-18	2	11.7216	7.70315	-0.0317924	1.63062	9.21909	1.40056	-3.69996	125.875	40.4988	35.026	64.5791	228.763	65.6737	65.6737	838.434	24.0804	71.1465	1326.61	83.1867	1474.37	511.16	103.983	79.903	247.371	2531.72	1020.13	74.4302	258.317	278.019	87.5649	699.425	301.004	116.024	962.12	274.735	1698.76	406.082	202.494	165.279	84.2813	110.551	343.692	670.966	244.087	4786.52	281.302	1075.95	174.035
MDX054-26	2	-3.63582	3.54314	-5.12035	-1.72565	2.31721	3.76292	-3.40371	66.6133	114.976	49.2756	54.7506	29.2003	99.4636	100.376	1728.29	77.5634	73.0008	1731.03	72.0883	1741.07	1754.76	57.4882	74.8259	709.933	5153.86	872.36	109.501	631.457	1156.15	143.264	455.343	296.566	59.3132	380.517	262.803	2875.32	76.6509	428.88	353.142	268.278	222.653	185.24	187.065	233.603	1736.51	118.626	2704.68	86.6885
MDX054-35	2	-12.5621	2.30916	-6.81008	0.345821	-2.9473	-3.39294	3.32999	32.2216	85.9243	112.776	36.5178	20.407	33.2956	108.479	1626.12	51.5546	59.0729	1690.56	79.4799	1666.93	2499.32	44.0362	70.8875	611.136	6838.5	853.872	138.553	660.543	281.402	119.22	404.918	425.325	90.2205	240.588	278.18	2520.8	44.0362	242.736	526.286	117.072	119.22	172.923	107.405	65.5172	1081.57	86.9983	2056.81	89.1464
MDX054-44	2	6.12676	6.49479	-3.01515	-4.53142	-1.66437	4.35555	5.30296	95.7534	107.07	48.7472	80.9552	47.0062	70.5093	153.205	1040.23	101.847	45.2653	1291.8	52.2291	1020.21	378.661	55.7111	72.2503	416.963	4289.75	1013.25	29.5965	465.71	756.452	103.588	310.763	205.435	70.5093	438.725	483.12	1725.3	103.588	234.161	173.227	203.694	390.848	234.161	115.775	201.082	1189.08	224.585	3508.93	84.4371
MDX054-53	2	-11.0271	-7.81009	10.3854	0.235631	-0.179447	4.18871	3.93802	65.5372	35.1431	23.7454	37.0428	30.3941	17.0967	57.9387	2102.89	29.4442	153.87	1592.84	178.565	1755.26	1165.42	86.4331	122.526	2168.43	5728.33	1186.32	144.372	381.825	235.554	144.372	190.913	566.089	113.028	344.783	177.615	3258.81	70.2863	958.363	217.507	194.712	113.978	194.712	179.515	88.3327	1598.54	106.379	999.205	117.777
MDX054-45	2	-4.62792	1.75734	-3.56194	-4.70748	2.65791	-0.88651	-0.31886	49.1943	76.9652	46.0205	27.771	14.2822	37.2924	130.92	1211.61	57.9223	94.4213	1160.83	83.3129	1282.23	1049.74	52.3681	90.454	318.176	4629.02	734.74	88.0736	427.673	1559.14	153.93	591.918	282.47	85.6933	268.188	154.724	1821.78	67.4438	164.245	180.908	113.464	318.176	97.5951	88.0736	84.1064	994.201	88.8671	2876.28	75.3783
MDX054-68	2	15.4109	-3.47043	4.09294	-7.43641	7.37379	1.48055	-3.02056	116.285	115.397	10.6521	88.7672	166.882	55.0356	133.151	1041.24	111.847	52.3726	812.22	107.408	643.562	342.641	114.51	114.51	432.296	3749.53	410.992	40.8329	309.797	462.477	138.477	134.038	182.86	76.3398	226.356	535.266	1960.87	114.51	175.759	107.408	289.381	369.271	246.773	300.921	218.367	2868.95	200.614	1999.92	113.622
MDX054-21	2	-1.8454	-0.745346	6.44837	3.46045	1.77313	2.08313	-1.08896	62.5342	64.2244	54.9287	62.5342	53.2386	33.8023	59.154	1416.32	61.6892	78.5903	1118.01	109.012	1479.7	1109.56	85.3508	81.1255	668.44	4734.86	876.324	108.167	557.738	295.77	155.491	195.208	280.559	122.533	299.995	289.01	2656.86	107.322	332.953	294.925	158.871	125.914	265.348	229.856	142.815	2383.91	177.462	917.732	109.012
MDX054-29	2	13.0384	-3.73959	5.88649	-4.49594	1.52137	0.319379	-0.153023	126.672	82.1187	35.8177	166.858	120.557	49.7954	80.3715	981.056	75.1298	54.1634	1000.28	92.6019	688.399	289.163	172.1	166.858	365.166	3915.49	546.875	37.5649	297.025	443.79	156.375	283.047	152.88	47.1746	441.169	244.609	1972.6	106.58	288.289	115.316	371.281	186.077	290.91	317.991	165.985	3617.59	127.546	1197.71	84.7395
MDX054-41	2	-3.84774	-0.0621863	6.00618	6.38929	-1.34434	-2.22524	3.197	57.0133	123.076	26.2442	102.262	32.579	74.2078	96.8321	1137.55	73.3028	69.6829	1094.11	152.035	942.982	747.508	48.8685	76.0177	507.69	4153.83	615.382	65.1581	590.947	568.323	180.995	437.102	278.732	76.9227	438.912	504.975	3226.23	111.312	208.144	157.465	184.614	231.673	171.04	135.746	254.297	1714.02	124.886	1996.37	87.7824
MDX054-10	2	6.25071	7.53124	0.406512	4.42714	-3.42534	-2.16717	-0.855348	235.855	126.11	193.497	115.521	180.983	254.146	80.8646	1771.32	97.23	67.3871	1341	100.118	1063.75	553.537	59.6858	71.2378	636.327	4156.82	828.862	77.0139	627.663	592.044	169.431	189.647	318.645	36.5816	679.647	471.71	2407.65	249.332	189.647	254.146	258.959	174.244	285.914	200.236	297.466	1454.6	460.158	2229.55	197.348
MDX054-67	2	-4.40282	-8.5434	5.43055	-8.29579	2.15828	-3.57871	2.39185	160.306	143.987	37.4367	119.989	47.9958	42.2363	107.511	1426.44	171.825	69.114	1540.67	137.268	794.81	526.034	100.791	140.148	724.737	4829.34	246.698	71.9937	705.538	862.005	212.141	306.213	257.257	102.711	334.051	221.741	2813.51	84.4726	158.386	158.386	128.629	203.502	311.013	202.542	178.544	3364.51	277.416	2275	55.6751
MDX054-3	2	4.24477	7.36219	6.61775	3.15477	1.92365	3.73808	-5.73343	102.321	115.964	34.107	53.4342	120.511	26.1487	61.3925	1119.85	56.8449	90.9519	1174.42	155.755	973.185	427.474	93.2257	84.1305	501.372	3881.37	1332.45	40.9284	248.981	210.326	70.4877	542.301	328.564	92.0888	526.384	311.51	2749.02	185.315	354.712	118.237	189.862	96.6364	486.593	358.123	153.481	3890.47	138.702	1218.76	139.839
MDX054-66	2	11.8056	4.39133	5.42926	3.09264	0.166106	2.73483	1.81109	171.632	138.443	91.0312	254.129	336.626	77.7559	62.584	1739.08	76.8076	40.7744	1450.81	61.6357	846.78	705.492	56.8945	77.7559	751.008	4836.98	911.261	39.8262	451.363	440.933	97.6689	243.698	353.694	78.7041	633.426	657.132	2488.19	162.149	490.241	277.835	564.204	210.51	444.726	133.702	364.125	1607.27	362.229	1460.29	125.168
MDX054-64	2	7.07895	-4.71067	-4.0791	2.79323	-3.15624	-3.5023	-0.167297	129.917	180.844	156.939	143.428	121.602	238.007	67.5566	1650.46	119.523	42.6126	1602.65	39.4946	1644.22	1058.04	96.6579	104.973	680.763	5355.68	1058.04	72.7533	454.188	595.537	91.4612	403.261	326.35	38.4553	355.452	567.475	2443.47	145.507	395.986	442.756	405.34	179.804	266.069	187.08	304.524	2012.15	231.771	1838.58	116.405
MDX054-16	2	4.64235	2.08453	0.849494	-1.65228	-4.37079	-1.17286	-1.66251	250.63	146.044	87.6264	181.848	166.773	33.9199	109.297	1409.56	137.564	47.111	1108.05	71.6087	1155.16	1087.32	61.2443	75.3776	562.505	5127.56	881.918	83.8575	1195.68	609.616	182.791	332.604	329.777	42.3999	416.461	407.039	3281.75	103.644	229.902	270.417	379.715	287.377	261.937	156.408	363.697	1736.51	380.657	2314.09	104.586
MDX054-24	2	14.1261	1.24325	-5.42401	3.64001	1.97303	-6.83711	-0.243668	148.708	162.227	53.11	61.8008	215.337	104.289	51.1788	1271.74	81.1135	62.7664	1405	66.629	1071.86	504.063	140.017	120.705	608.351	3985.18	697.19	47.3162	491.509	274.241	107.186	219.2	275.207	34.7629	405.568	416.19	1664.76	252.031	334.11	246.237	391.083	146.777	404.602	596.764	158.364	3832.61	196.99	1179.04	267.481
MDX054-36	2	-10.4067	2.1906	-3.70948	-6.78898	2.73951	4.43218	0.749861	155.969	89.7022	110.714	38.7901	16.9707	137.382	120.411	1680.91	83.2372	120.411	1642.12	85.6616	2078.51	1278.46	37.1739	43.6389	564.882	4407.53	618.218	113.138	480.028	555.992	138.998	269.107	407.297	82.4291	319.211	433.157	2316.9	87.2778	354.768	402.448	104.249	302.24	113.946	70.3071	105.865	594.782	177.788	3234.13	71.9234
MDX054-58	2	-2.32688	-1.33797	-1.29834	3.62406	-0.942875	-4.38324	0.885868	106.258	130.092	180.738	76.4662	33.7643	118.175	59.584	2214.54	49.6534	90.3691	1435.98	80.4384	1730.92	1195.65	110.23	72.4939	750.759	4808.43	892.767	106.258	732.884	355.518	139.029	218.475	465.749	36.7435	383.324	330.691	3064.61	148.96	352.539	588.889	391.269	186.697	180.738	151.939	123.14	1725.95	211.523	1542.23	158.891
MDX054-41	3	7.84987	-1.78241	2.40293	-0.780514	-6.95687	1.77927	2.87956	114.724	138.21	53.2968	131.887	249.321	89.4302	48.7801	1806.67	37.9401	65.0402	1105.68	97.5602	1451.66	784.999	75.8802	79.4935	616.978	5625.07	1644.07	77.6868	233.964	205.057	212.284	507.675	330.621	87.6235	400.178	653.112	4252	144.534	210.477	276.421	127.37	151.76	256.547	193.314	448.054	1669.36	233.061	888.882	167.117
MDX054-46	3	-3.54504	-0.314995	-3.86124	4.55534	1.00878	5.36942	2.32067	68.9396	74.8973	40.002	97.0261	53.6197	63.8329	89.3661	1314.96	64.684	68.9396	1164.31	86.8128	1483.48	1027.28	57.8752	59.5774	828.977	3733.8	1072.39	78.3017	380.444	447.682	182.137	496.195	268.949	97.8772	272.354	305.547	2841.84	98.7283	251.076	287.674	271.503	181.286	159.157	124.261	130.219	1261.34	137.879	1870.73	88.515
MDX054-29	3	6.94133	4.05802	1.1949	2.72799	2.13728	9.12539	-3.16222	132.136	116.359	60.1515	63.1097	146.927	83.8176	106.498	1413.07	273.147	33.527	953.549	63.1097	1626.06	914.105	72.9706	44.374	800.705	5201.62	545.307	50.2906	364.853	589.681	123.261	630.111	395.422	117.345	368.797	447.685	3222.54	90.7202	175.524	236.661	204.121	285.966	295.827	121.289	501.92	2009.65	388.519	3711.64	76.915
MDX054-67	3	5.21225	0.781471	4.28962	3.37291	-3.54019	0.657727	-0.312515	174.875	124.356	126.299	68.9786	53.4341	39.8327	123.384	1403.86	114.64	28.1744	1157.09	98.1245	1149.32	305.06	64.1209	66.064	624.693	7411.8	1191.1	29.1459	805.398	688.814	161.274	523.654	341.007	79.6654	242.882	508.11	4126.09	86.4661	132.128	90.3522	200.135	177.79	232.196	144.758	177.79	1610.8	200.135	3559.68	118.527
MDX054-4	3	-5.41501	-10.6024	5.06908	-2.29047	1.56405	-3.16186	1.60982	55.6294	51.2834	33.8992	71.2752	75.6212	33.03	93.8746	1176.91	26.9455	81.7057	1328.15	159.935	694.498	630.177	161.673	122.559	538.041	4333.01	618.877	82.5749	480.673	251.202	133.858	390.275	332.907	104.305	301.616	172.973	2338.17	169.496	198.18	137.335	184.272	132.12	312.046	347.684	139.074	3110.03	121.689	1143.01	132.989
MDX054-36	3	-1.13582	12.053	6.79801	-2.39611	-0.462316	4.76636	-2.17659	376.145	145.007	122.111	118.84	41.4305	35.9791	102.486	989.971	81.7707	90.4929	1189.49	99.2151	1208.03	384.867	38.1597	39.2499	356.52	3423.47	1168.78	45.7916	522.242	927.825	128.653	1105.54	204.972	315.09	605.103	316.18	2728.96	140.646	235.5	117.75	82.861	385.958	226.777	76.3193	134.104	1341.04	538.596	2923.03	56.6944
MDX054-14	3	2.91287	2.09061	0.915798	-0.201214	-5.31509	0.011737	-0.0194733	75.6607	71.21	26.7038	41.5392	244.785	68.243	50.4404	1728.33	32.6379	51.924	1344.09	53.4075	1600.74	1523.6	77.1442	115.716	682.43	5797.68	1109.69	106.815	406.491	255.169	69.7265	351.6	264.071	84.5619	307.093	394.622	2039.87	130.552	327.863	283.357	213.63	103.848	369.402	354.567	275.939	3934.35	118.683	928.698	145.387
MDX054-28	3	5.93754	-3.33323	-2.51778	-1.80529	-6.79574	-3.87033	0.690367	124.37	158.053	198.214	217.647	34.979	117.892	150.28	2046.92	90.6864	64.776	1558.51	57.0029	2455.01	551.891	82.9133	90.6864	813.586	7173.29	1036.42	53.1163	1232.04	1307.18	106.233	349.79	485.82	88.0953	744.924	507.844	3233.62	57.0029	215.056	208.579	893.909	303.152	264.286	120.483	319.993	1387.5	275.946	6134.29	71.2536
MDX054-21	3	-2.14902	2.00588	5.86588	-0.186517	-10.6553	-0.917665	-0.082975	148.583	208.878	64.6015	124.896	273.48	115.206	47.3744	1803.46	53.8346	74.2917	1520.29	71.0617	1794.85	1871.29	85.0586	87.212	931.338	6807.92	1308.18	120.589	353.155	314.394	118.436	258.406	326.238	129.203	392.992	636.325	3216.08	114.129	316.547	580.337	163.657	190.574	317.624	223.952	363.922	2579.75	387.609	1155.29	102.286
MDX054-37	3	-1.45936	-2.97252	-3.26114	1.64009	-1.05824	-6.18085	-0.57598	59.1546	99.9509	63.2343	88.732	34.6769	139.727	58.1347	2062.25	35.6968	74.4533	1392.17	98.931	1832.77	1005.63	109.13	95.8713	841.424	5520.76	897.519	79.5528	936.275	207.041	160.126	398.784	252.937	48.9556	470.177	426.321	3954.18	105.05	434.481	300.873	175.424	108.11	269.256	301.893	207.041	2774.15	91.7917	970.952	151.966
MDX054-48	3	-4.91935	-3.25852	3.47207	3.89311	4.31349	-0.0598382	1.16971	115.768	106.628	144.71	140.14	9.13957	143.187	89.8724	1547.63	42.6513	112.721	1710.62	94.4422	1971.1	680.898	39.6048	36.5583	842.364	4321.49	1165.29	51.7909	1137.88	557.514	210.21	421.943	359.49	59.4072	408.234	297.036	3069.37	60.9305	467.641	161.466	703.747	415.85	127.954	114.245	170.605	1355.7	194.977	2572.79	31.9885
MDX054-22	3	-8.9699	-0.103999	-1.73936	3.96039	-0.782136	-5.50168	4.40458	73.1757	100.404	71.474	211.018	66.3687	156.562	45.9475	2030.2	54.4564	71.474	1569.02	100.404	1972.34	2026.8	91.8951	68.0704	1332.48	6519.45	1004.04	56.1581	624.546	450.967	228.036	296.106	340.352	59.5616	342.054	539.458	4948.72	88.4916	377.791	507.125	280.791	183.79	187.194	168.474	200.808	2067.64	216.124	1638.8	119.123
MDX054-7	3	17.2406	-7.09198	-6.05379	0.709516	-2.26838	-0.86742	2.61278	140.858	146.328	25.9836	160.004	469.072	41.0267	47.8645	1682.09	129.918	56.0698	1106.35	117.61	797.285	1634.23	91.6263	80.6858	899.852	4161.47	1359.35	118.977	218.809	250.263	136.756	328.213	273.511	50.5996	348.727	527.877	3046.91	169.577	207.869	170.945	385.651	205.133	526.509	447.191	429.413	4054.8	285.819	1586.36	149.064
MDX054-2	3	-1.70745	3.8164	2.87614	2.45001	-4.22656	-0.821691	1.33987	118.974	114.353	416.985	179.038	57.7541	195.209	63.5295	1542.04	140.92	32.3423	1880.47	64.6846	1336.43	565.99	34.6525	49.6686	859.381	6587.44	2187.73	32.3423	561.37	695.36	191.744	678.034	302.632	63.5295	474.739	541.734	3474.49	71.6151	263.359	127.059	343.06	311.872	248.343	82.0109	287.616	949.478	213.69	2585.07	53.1338
MDX054-44	3	-3.92347	1.21197	3.60423	0.650818	0.0473519	5.74127	2.62555	80.1666	105.82	101.01	52.91	84.175	321.468	101.01	1164.82	81.77	113.035	1192.08	198.813	1224.14	849.766	78.5633	61.7283	1430.97	3185.02	967.611	82.5716	350.328	342.312	257.335	360.75	255.732	77.7616	306.237	468.173	4474.9	112.233	264.55	226.07	108.225	133.878	300.625	160.333	262.145	1784.51	185.987	1712.36	71.3483
MDX054-8	3	-3.7556	-4.39866	3.74112	1.45711	-2.22647	-2.39738	2.21085	121.129	65.8101	55.3186	86.793	30.5206	74.394	82.978	1253.25	82.978	54.3649	1269.47	89.6544	767.785	521.712	39.1046	66.7639	619.95	5617.7	729.634	49.596	412.029	376.739	149.742	354.802	174.54	146.881	334.773	241.304	2276.65	130.666	180.262	148.788	124.944	150.696	198.384	92.5157	82.978	1242.76	255.61	1874.16	81.0704
MDX054-26	3	3.02803	-1.43255	-7.93001	2.09007	2.02724	-2.27207	3.97342	105.632	82.825	75.6228	46.8141	124.838	116.435	85.2257	1098.33	122.437	78.0236	1283.19	123.637	878.665	591.779	106.832	63.6192	608.584	3344.21	474.143	60.0181	522.158	448.936	192.058	410.524	208.863	37.2112	541.363	249.675	2739.23	148.845	186.056	183.655	194.459	260.479	382.916	470.542	175.253	3016.51	136.841	2062.22	118.836
MDX054-30	3	-2.46568	-0.00963542	-5.00962	-1.46473	4.05757	6.97861	1.81944	83.8013	69.8344	139.669	157.626	20.9503	64.8462	122.709	1100.39	85.7965	103.754	1692.99	86.7942	1437.59	713.309	45.8912	62.851	644.472	3754.1	820.055	72.8273	358.151	556.68	143.659	218.482	284.326	62.851	289.314	269.361	2443.21	98.7658	350.17	209.503	154.633	271.357	133.683	134.681	290.312	1310.89	191.546	2391.33	77.8155
Aroma	3	23.7265	3.89014	-2.18983	-0.137708	-11.5562	-3.41386	-1.75906	93.3373	92.3002	53.9282	246.825	259.27	16.5933	131.709	680.325	93.3373	18.6675	644.027	101.634	242.677	128.598	67.4102	72.5956	407.573	4378.55	566.246	9.33373	300.753	297.642	176.304	386.831	175.267	42.5203	415.869	576.617	3113.32	294.531	69.4844	40.4461	92.3002	165.933	412.758	232.306	577.654	1392.8	203.268	1709.11	197.045
MDX054-53	3	-11.1212	-1.03969	-1.64938	-1.80589	1.00035	2.79449	3.25788	28.359	29.9795	59.1488	113.436	4.86155	84.2668	224.441	916.402	33.2206	249.559	952.863	221.2	1020.92	333.826	36.4616	81.836	717.078	2715.98	1250.23	56.7181	333.016	243.888	247.939	277.918	221.2	32.4103	202.564	118.298	2833.47	93.9899	542.063	98.0412	166.913	170.154	126.4	111.005	54.2873	698.442	89.9386	1448.74	98.8515
MDX054-66	3	7.52151	4.64731	2.94156	-0.992999	-0.570248	-1.3163	-0.239764	150.966	100.644	97.1734	209.964	95.4382	268.095	116.261	1168.68	46.8515	107.585	569.159	65.9391	756.565	614.275	62.4686	72.0124	364.4	2413.72	425.134	59.8658	505.822	167.451	125.805	107.585	222.111	129.275	368.738	401.708	1303.17	138.819	101.512	162.245	153.569	137.084	227.316	197.817	239.463	1282.34	261.154	832.047	103.247
MDX054-18	3	-6.77461	-4.98016	-1.56235	-1.0007	3.60457	3.12925	3.61141	48.0215	119.226	42.2258	75.3441	31.4624	109.29	157.312	1035.77	17.3871	178.839	1282.51	181.323	1285.82	939.731	64.5806	90.2473	415.634	3219.1	482.699	116.742	246.731	243.419	181.323	110.946	248.387	64.5806	259.15	301.376	2868.87	158.14	264.118	182.151	69.5484	66.2365	74.5161	246.731	105.151	1640.18	139.097	1210.47	141.581
MDX054-45	3	4.63988	-4.42264	1.66136	-7.0033	-1.7461	-2.93166	3.67408	26.89	86.9971	42.7077	57.7345	63.2706	59.3162	79.8792	932.451	58.5253	70.3886	885.789	117.051	777.438	571.808	61.6889	124.169	718.122	3824.71	457.13	60.1071	383.578	406.514	326.635	487.184	174.785	54.5709	253.083	329.007	2956.32	89.3698	150.268	160.549	79.0883	113.096	165.295	168.458	99.6512	1448.11	182.694	1048.71	97.2786
MDX054-64	3	6.48634	3.66382	-7.8811	-6.47279	-3.0712	3.25512	-2.72418	164.126	82.0628	99.7626	45.8586	73.2129	12.8726	317.792	663.743	97.349	114.244	561.567	150.448	574.439	168.953	47.4677	88.4991	378.937	2153.75	370.087	31.3769	301.701	643.629	132.749	299.288	165.735	69.9947	315.378	371.696	1698.38	242.97	79.6491	38.6178	74.8219	189.871	255.038	290.438	259.865	1481.15	185.043	2311.43	133.553
MDX054-35	3	-11.7965	3.05575	-4.00163	-2.57055	6.14677	1.72718	-2.09449	184.793	42.9927	92.0194	50.5353	50.5353	118.418	152.36	842.506	22.6277	119.173	1184.94	131.241	1221.9	1316.18	76.9343	64.8661	543.065	3112.82	890.778	100.316	503.844	448.029	247.396	240.608	165.182	90.5109	138.783	194.598	2512.43	98.8077	224.769	351.484	60.3406	352.238	113.893	239.854	63.3576	1539.44	74.6715	1824.55	122.944
MDX054-11	3	-26.6028	1.56216	-1.73313	-4.03144	-4.96396	-1.13616	0.884616	14.6721	18.1244	50.0579	6.04147	7.76761	63.0039	88.8959	1301.51	3.45227	260.646	1006.34	216.63	1783.1	2766.99	72.4977	100.116	1024.46	5012.7	1056.39	289.128	371.119	157.078	184.696	366.804	298.621	96.6635	151.037	138.091	3353.02	129.46	381.476	304.663	18.9875	31.9335	139.817	187.286	28.4812	1172.05	42.2903	560.994	132.049
MDX054-49	3	15.2469	-8.15346	-9.41582	2.7782	0.173437	-0.522842	1.32433	150.651	113.197	43.2811	36.6224	223.064	52.4367	114.029	769.071	59.0953	57.4307	539.349	99.0471	486.08	201.423	99.8794	89.8915	340.422	2436.23	253.86	26.6345	246.369	199.759	153.981	213.076	104.873	56.5983	216.405	226.393	1573.93	308.794	81.5682	53.269	142.328	153.148	349.578	658.372	202.256	3304.34	224.729	1030.42	237.214
MDX054-31	3	-8.33524	-1.73751	-6.03749	-1.52146	1.45899	-0.580015	-2.07636	22.6212	69.3232	33.567	58.3774	24.8104	131.349	157.619	930.39	17.5132	105.079	747.96	175.862	610.773	671.34	71.5123	118.944	329.103	3258.92	485.262	75.8906	363.399	265.617	206.51	383.102	174.402	61.2963	78.0798	170.024	1616.32	137.917	124.052	105.079	41.5939	62.7557	116.755	222.564	55.4585	1239.06	43.783	872.742	200.672
MDX054-20	3	11.8878	14.1921	-3.0956	-5.6766	0.872458	-1.64527	-0.467912	226.57	198.96	404.416	106.382	60.0939	126.684	114.503	883.543	183.53	60.906	1172.64	31.6711	1026.47	400.355	30.047	62.5302	385.738	3229.64	414.973	63.3422	273.671	687.02	168.913	76.3355	203.832	69.8389	355.691	400.355	1174.27	208.705	134.805	149.423	99.0737	311.839	184.342	100.698	69.0268	747.926	475.879	2327.42	160.792
MDX054-1	3	-1.67506	-7.08363	-0.533469	-5.61334	0.921855	4.11412	-0.384356	67.4781	46.6515	29.1572	44.1523	25.8249	34.1556	162.447	814.735	43.3193	49.9838	973.85	177.442	454.019	327.394	83.3063	94.9691	611.468	3147.31	459.851	45.8184	227.426	284.907	249.086	271.578	158.282	179.942	241.588	162.447	3318.92	88.3046	71.6434	48.3176	71.6434	155.783	189.105	134.123	88.3046	1575.32	99.1345	1391.21	57.4813
Golden-Delicious	3	-8.34116	1.62779	-3.44142	-4.97698	-5.93789	1.67488	-1.93539	44.0953	54.5586	39.611	25.4109	24.6635	107.622	114.349	1486.54	37.3689	114.349	727.946	171.897	1170.39	621.071	80.7168	96.4118	510.459	3186.07	782.505	76.98	394.616	354.257	250.372	359.489	437.964	87.4432	220.477	170.402	3268.28	153.213	91.9275	165.918	40.3584	119.581	127.054	201.045	119.581	1423.76	109.117	1328.09	152.465
MDX054-50	3	11.294	10.3201	-6.62189	-2.44715	-4.96171	2.32057	0.159073	219.15	94.3561	52.5046	62.3968	103.487	52.5046	164.362	506.784	127.076	49.4609	617.12	48.6999	690.169	143.056	22.8281	47.1781	310.462	1932.78	301.331	22.0672	433.734	466.454	200.887	213.062	136.208	119.467	240.456	194.039	1418.39	264.045	54.0265	38.8078	32.7203	407.862	191.756	86.7468	121.75	498.413	257.957	2505.76	101.205
MDX054-10	3	-0.32982	9.00499	-10.6475	1.2109	-3.49386	1.73331	-1.82718	46.43	49.8693	9.45796	75.6637	12.0374	38.6917	122.954	561.459	30.0935	27.5141	507.291	96.2993	320.711	256.225	16.3365	63.6263	224.412	2472.83	458.281	38.6917	143.589	398.954	225.271	259.664	159.926	203.776	72.2244	95.4394	1612.15	304.374	63.6263	51.5889	50.7291	169.384	112.636	99.7385	99.7385	436.786	126.393	1192.56	161.645
MDX054-68	3	8.69864	-0.434584	-6.6744	-5.80427	-2.09018	-6.69245	-1.06671	169.195	71.7798	38.8197	50.5389	60.0607	130.376	174.322	774.197	250.497	43.9468	635.764	83.499	536.151	483.415	42.4819	75.4421	265.878	3030.13	377.21	65.1878	343.518	694.36	176.52	168.463	204.353	39.5522	255.624	251.962	1301.56	183.112	136.968	117.924	148.687	317.15	322.277	183.844	128.911	1311.08	342.053	2060.37	137.7
MDX054-39	3	12.239	3.29702	-10.4709	-6.20846	0.664819	3.3133	2.35475	85.6114	59.2145	34.958	92.0322	97.7396	37.8117	208.321	581.444	95.5993	46.3728	743.392	83.4711	575.023	206.894	83.4711	113.435	369.556	2631.84	248.986	44.946	175.503	645.652	161.948	114.148	94.1725	59.9279	226.87	194.052	1505.33	265.395	69.9159	64.2085	70.6294	447.319	221.163	367.415	165.515	2012.58	167.656	1825.66	177.644
MDX054-53	3	-10.5627	-1.26475	-1.87088	1.03836	3.05407	0.767345	-0.00916874	46.1996	49.4995	187.273	112.199	57.7495	88.2742	99.8241	1575.74	21.4498	145.199	1497.36	130.349	1187.16	1385.16	66.8244	91.5741	704.543	3198.49	686.393	156.749	454.571	190.573	214.498	151.799	240.073	83.3242	200.473	207.898	1909.03	115.499	197.173	303.597	59.3994	59.3994	121.274	213.673	159.223	1345.56	61.0494	699.593	145.199
MDX054-24	3	7.2442	7.41428	-8.89928	2.73942	-1.00633	-2.74233	-2.58781	84.9161	69.0984	99.0688	58.2758	72.4285	88.2462	87.4137	1034.81	56.6108	69.0984	1048.13	59.9408	1064.78	409.595	105.729	118.217	446.226	2474.22	519.487	60.7733	617.723	255.581	162.34	107.394	203.965	46.6206	323.847	218.95	1694.16	309.694	151.517	179.822	141.527	191.478	329.674	548.625	124.877	2969.57	258.078	1148.87	222.28
MDX054-58	3	8.80238	7.42556	-10.1159	-1.48195	2.74609	3.74954	0.786789	168.622	108.461	91.5136	105.071	77.956	85.5821	197.432	828.706	126.255	103.376	1106.64	104.224	927.846	373.68	48.2988	51.6882	524.508	1805.7	450.789	74.5666	250.815	560.944	170.317	143.202	128.797	32.1992	388.085	347.413	1992.12	342.329	151.675	141.507	172.012	273.693	191.501	269.457	139.812	1478.62	526.203	2684.4	145.744
MDX054-3	3	14.9017	3.21205	1.24327	-4.1253	3.76193	7.04296	2.04645	220.667	81.8118	31.5238	93.8209	168.127	44.2834	132.85	682.265	127.596	51.0385	604.206	74.3061	748.315	204.154	81.0612	113.336	308.483	2829.64	198.15	30.7732	282.213	433.828	161.372	75.8073	156.118	154.617	217.664	302.478	1740.56	123.844	129.848	80.3107	116.338	200.401	390.295	224.419	183.889	1810.37	288.968	1537.16	111.084
MDX054-33	3	4.37675	4.34306	-2.51698	-5.40898	2.47382	-0.872121	0.868616	83.1475	54.9619	36.6413	38.7552	31.7088	69.7594	145.156	844.864	198.004	52.1434	756.079	73.2826	736.349	538.345	50.0295	65.5315	227.599	2686.79	365.708	68.3501	728.598	913.214	177.569	132.472	181.093	109.219	342.455	161.363	1226.78	143.747	145.156	165.59	52.1434	313.565	155.021	132.472	56.3712	793.425	135.996	1660.13	123.312
MDX054-57	3	5.12805	-10.3804	-3.59678	0.940581	5.16003	-2.94776	1.55989	112.658	92.0857	38.2058	64.6559	32.328	69.5541	61.717	1272.55	37.2262	72.493	1039.39	46.0429	1289.2	776.851	110.699	125.393	398.712	4133.08	332.096	81.3098	331.117	269.4	92.0857	99.9228	251.766	89.1468	235.113	499.614	1496.88	120.495	324.259	250.787	541.738	128.332	170.457	197.886	149.884	1691.83	160.66	1199.07	124.414
MDX054-51	3	-3.81372	-8.95427	-12.184	4.79626	1.61837	-0.750954	-2.86951	32.1306	72.0168	73.1248	67.585	11.0795	35.4544	85.3122	737.895	23.267	47.6419	977.213	108.579	796.617	416.59	47.6419	47.6419	435.425	3472.32	610.481	16.6193	414.374	406.618	172.84	734.571	167.301	54.2896	329.061	176.164	2707.83	118.551	90.852	43.2101	70.9089	107.471	94.1758	101.931	110.795	861.986	78.6645	1253.09	87.5281
MDX054-34	3	10.179	-7.9191	-10.1302	-5.99678	0.0945485	3.09123	-0.462271	217.844	248.626	48.5413	53.2771	157.463	72.22	151.544	2142.92	262.833	54.461	1842.2	60.3807	1627.91	569.472	72.22	52.0931	660.635	5301.66	769.557	36.702	671.291	1451.5	121.945	279.409	496.069	46.1734	607.358	752.982	2728.97	157.463	340.973	132.601	362.284	794.42	393.066	162.199	586.048	1629.09	413.193	5410.58	123.129
MDX054-6	3	21.4785	-8.74721	-1.29628	-4.83295	2.51095	1.69433	-3.72268	54.6599	59.6943	13.665	46.0294	95.6548	23.0147	30.926	1108.3	40.2757	30.926	515.673	30.2068	328.678	460.294	166.856	215.763	139.527	3319.87	222.955	119.389	78.3938	170.453	88.4627	76.9553	263.23	110.758	248.846	154.63	704.105	194.906	69.7633	105.724	146.719	97.0932	193.467	455.259	183.398	1603.12	88.4627	557.387	388.373
MDX054-52	3	23.723	1.46242	0.582236	2.4133	1.6289	-3.23267	-4.67753	164.38	91.4945	28.6889	95.3713	103.125	27.9136	110.103	889.357	114.756	14.7322	485.386	40.3196	222.533	169.032	55.0517	60.4794	290.766	2425.38	400.87	13.9568	182.214	314.028	90.7191	203.924	171.358	80.6392	278.36	332.637	922.698	169.032	100.799	72.8854	210.127	227.961	207.026	178.337	141.894	1002.56	272.157	1486.4	142.669
MDX054-9	3	2.73193	4.31424	-3.89125	-1.37398	3.80786	1.93333	0.992203	167.501	70.1409	38.7345	219.845	32.4532	75.3753	104.688	1445.74	140.282	51.2971	1191.35	67.0002	1217.52	877.284	61.7658	69.094	716.065	4983.14	1072	71.1878	631.268	636.502	147.61	152.844	262.767	62.8127	280.564	861.581	2987.79	97.3597	196.813	219.845	454.345	231.36	205.188	75.3753	217.751	1198.68	213.563	2448.65	82.7034
MDX054-55	3	6.82901	-3.1918	-9.57508	-3.10119	-7.86909	-2.26228	4.55339	186.061	148.647	75.8403	39.4369	168.871	85.9523	54.605	2032.52	109.21	48.5378	1370.18	65.7282	1401.53	1549.16	104.154	87.9747	685.596	5879.14	1034.46	107.188	413.582	448.974	81.9075	167.86	325.608	22.2465	558.184	497.512	2335.88	92.0195	248.756	452.008	294.26	223.476	327.63	274.036	373.134	2405.65	229.543	1877.81	157.748
MDX054-42	3	-6.25436	6.16433	-3.71334	-3.70399	5.41474	-4.03865	-6.82435	112.959	101.909	89.6307	51.5684	27.012	175.578	127.693	1493.03	77.3525	69.9856	981.027	62.6187	1440.23	1265.88	40.518	54.024	597.947	4255.62	1151.69	73.6691	919.636	739.146	98.2254	308.182	292.221	73.6691	169.439	481.305	1949.77	50.3405	227.146	349.928	193.995	308.182	200.134	52.7962	180.489	806.676	219.779	2378.28	78.5804
MDX054-60	3	11.9772	-2.07997	-13.8602	-0.311858	-2.64548	-6.10022	1.14519	199.469	185.925	119.435	100.966	360.769	73.8776	36.9388	1854.33	118.204	29.551	1227.6	40.6327	1542.81	690.755	164.993	93.5782	744.932	6695.77	726.463	57.8708	773.252	470.354	99.7347	434.646	321.367	38.1701	706.762	529.456	3701.27	157.605	363.231	254.878	373.082	224.095	634.116	320.136	662.435	5157.88	358.306	2008.24	147.755
MDX054-12	3	0.943067	-15.3341	-25.4394	-6.43034	-10.6694	15.9603	-2.8293	312.718	147.672	165.045	65.1495	208.478	108.582	82.5227	1911.05	86.866	69.4928	2093.47	65.1495	2423.56	1038.05	130.299	52.1196	707.958	6801.61	694.928	56.4629	429.987	512.509	86.866	369.18	443.017	26.0598	742.704	612.405	4221.69	95.5526	456.046	230.195	204.135	373.524	438.673	152.015	330.091	2645.07	356.151	3535.45	138.986
MDX054-63	3	9.42092	-10.7298	-8.69931	-1.82868	1.59275	-2.79972	-0.503656	71.8765	80.6182	22.34	22.34	167.064	70.9052	25.2539	1027.64	16.5122	42.7374	705.167	76.733	787.728	564.328	97.1304	108.786	321.502	3083.89	430.288	66.0487	273.908	131.126	184.548	333.157	194.261	55.3643	241.855	218.543	1833.82	150.552	127.241	132.097	141.81	71.8765	474.968	223.4	314.702	1996.03	122.384	441.943	93.2452
MDX054-17	3	31.1663	-8.6349	6.05285	-11.7437	-2.87805	-4.7492	3.52343	206.264	201.139	35.872	78.1497	663.632	61.4949	69.1817	936.516	60.2137	35.872	476.585	62.776	700.785	183.203	99.9292	97.3669	361.282	3387.34	614.949	16.6549	172.954	167.83	125.552	99.9292	252.385	73.0252	368.969	440.713	1843.56	128.114	74.3063	47.4023	165.267	133.239	718.721	188.328	648.258	2685.28	461.211	1728.26	67.9006
MDX054-16	4	-14.3643	-1.3919	-0.558281	-0.54975	1.05978	-1.70914	-0.432556	62.091	75.5565	20.1983	23.1906	35.908	65.0833	130.167	1020.39	38.9004	162.334	929.121	218.441	905.93	1117.64	78.5488	91.2663	736.115	2655.7	450.347	157.846	504.957	160.09	152.609	318.684	200.487	84.5335	172.807	338.882	2503.84	98.7471	147.373	233.402	55.3582	80.045	146.625	154.853	83.0373	1221.62	169.067	825.885	94.2586
MDX054-18	4	-8.61606	-6.04722	-6.89958	13.8618	-0.0145047	3.12957	-1.00347	158.143	138.375	40.8535	176.593	57.9856	63.2571	76.4356	1217.7	42.1714	51.3964	861.877	90.932	1130.72	806.527	59.3035	40.8535	591.717	4435.9	579.856	51.3964	906.684	466.521	150.235	368.999	177.91	259.617	347.914	350.549	5069.79	90.932	141.011	189.771	209.539	325.51	258.3	129.15	459.931	1848.95	217.446	2212.68	61.9392
MDX054-50	4	0.845545	11.5706	5.32892	-0.550475	-3.25749	2.51245	-3.65066	75.4193	147.595	63.2549	42.9809	36.4932	21.085	145.973	956.933	94.8823	51.0905	359.255	63.2549	520.636	470.357	23.5178	58.3891	272.483	2776.73	292.757	61.633	439.54	424.132	160.57	281.403	175.167	167.058	205.984	376.285	1566.77	63.2549	240.855	161.381	60.822	156.515	139.485	52.7124	144.351	334.926	143.54	1587.05	74.6083
MDX054-57	4	-0.982342	0.569573	1.17655	7.49756	-0.107051	2.57273	5.35166	70.7539	106.629	58.7955	146.49	28.8995	43.8475	62.7816	902.859	88.6915	49.8267	535.138	58.7955	811.178	817.157	50.8232	55.8059	493.284	3556.63	344.801	57.7989	725.476	346.794	167.418	365.728	183.362	246.144	116.594	397.617	2824.18	75.7365	120.581	227.21	646.75	167.418	236.178	118.587	129.549	1289.51	98.6568	1557.58	42.8509
MDX054-11	4	6.07837	-7.85737	-1.2317	0.540716	-0.806652	-1.56258	2.69801	44.3015	52.1195	44.3015	66.8866	31.2717	26.9284	108.582	1527.1	22.5851	49.5135	734.016	60.806	825.225	271.021	114.663	85.1285	329.221	2698.92	358.756	34.7463	224.982	293.606	185.893	229.326	238.881	148.54	465.601	158.964	2464.38	92.0777	152.015	51.2508	327.484	178.075	159.833	189.367	72.9672	1917.13	120.743	1609.62	84.2598
MDX054-24	4	11.9212	5.67483	-3.13989	2.87889	0.273734	-5.90449	-0.154275	181.073	49.795	20.3707	39.2324	86.764	51.3039	101.099	829.162	39.9869	31.6877	461.735	61.112	278.399	223.323	102.608	127.505	224.077	2115.53	253.502	38.4779	160.702	301.788	89.0274	212.006	153.157	149.385	192.39	241.43	985.337	294.998	64.8844	95.8176	125.996	119.961	270.1	418.731	42.2503	3195.18	348.565	996.654	171.265
MDX054-46	4	-4.47573	-1.11091	-3.24947	9.62489	0.436458	-1.68568	6.08229	51.1827	59.4623	63.9784	234.086	16.5591	182.903	103.118	715.053	41.3978	63.2257	597.633	94.0859	441.075	630.752	50.43	70.7526	499.031	3003.97	281.505	64.7311	643.547	338.709	170.86	206.236	159.57	176.129	176.129	270.967	2055.59	96.3439	100.86	130.215	121.935	183.656	121.935	135.484	99.3547	987.525	91.0751	1205.05	88.0644
MDX054-68	4	0.00138711	-10.6366	0.272879	1.04958	0.806077	-0.450648	-2.21497	66.0989	150.956	72.3515	78.6041	17.8646	62.526	100.935	1240.69	150.062	16.9713	741.379	62.526	479.663	409.992	62.526	68.7785	476.09	4938.66	190.258	37.5156	802.119	771.749	162.567	200.083	180.432	110.76	62.526	221.521	2915.5	54.4869	89.3228	80.3905	264.395	402.846	276.007	74.1379	177.752	1203.18	211.695	2767.22	43.7682
MDX054-2	4	1.49322	-2.97212	-5.71699	6.12725	-2.02824	-2.46849	2.13945	186.891	153.733	127.608	393.878	34.1629	194.929	132.632	900.292	169.809	27.1293	826.942	85.4071	718.425	595.84	36.1724	41.1964	521.486	3174.13	340.624	53.2539	1576.52	928.426	239.14	206.987	189.905	99.4742	229.092	415.983	3972.94	49.2347	132.632	178.853	353.686	412.969	179.857	51.2443	265.264	1166.56	347.657	4332.65	27.1293
MDX054-22	4	-15.4347	-6.0757	4.77121	1.88054	-0.846897	4.59538	1.10335	27.2591	59.7943	58.0356	113.433	68.5875	54.5183	211.039	1270.63	36.9317	262.919	813.378	246.212	937.363	1002.43	40.4491	65.9495	612.012	2722.4	245.332	114.313	379.869	163.555	166.193	73.8635	226.866	119.589	88.8121	291.057	1984.64	103.761	180.262	197.849	138.934	83.5361	128.382	130.14	102.002	670.047	59.7943	881.086	120.468
MDX054-37	4	-3.5023	2.68174	-13.5227	6.26766	-3.21091	0.695535	0.310106	148.734	186.628	58.7356	105.156	48.3148	243.469	112.734	882.929	110.84	64.4197	1096.08	88.1034	1092.29	840.298	36.9466	37.8939	573.146	3871.81	348.624	62.525	739.879	870.613	165.786	190.417	328.73	97.5769	303.152	654.618	3292.04	127.892	151.576	276.626	232.1	438.622	219.785	139.26	254.837	1429.55	233.048	3554.45	85.2614
MDX054-55	4	2.61085	-4.35845	-7.92092	-0.186358	0.589418	-0.243355	3.75658	90.3973	42.591	9.56125	72.144	50.4139	30.4222	58.2367	1364.65	52.1523	40.8526	585.844	59.9751	776.2	737.085	79.9668	87.7897	272.061	2824.05	412.003	87.7897	342.467	423.303	172.972	213.824	281.622	252.939	346.813	187.748	1817.51	115.604	132.988	216.432	152.98	177.318	246.854	176.449	109.52	1728.85	192.094	1209.93	79.0976
MDX054-7	4	-17.9847	-5.56105	-2.70444	2.44955	5.73919	0.11301	-3.80482	72.9184	69.1206	22.0274	27.3444	16.7105	68.361	79.7545	1241.13	44.8145	202.045	914.519	230.149	822.611	973.765	52.4101	62.2845	794.507	2283.26	380.543	106.339	435.991	292.433	220.274	216.477	164.066	134.443	140.52	213.438	2631.9	129.126	452.702	271.165	157.23	208.121	167.864	154.192	60.7654	1282.15	107.099	774.758	91.9076
MDX054-8	4	-2.89435	-0.613713	-4.03139	0.463611	0.217092	-4.46044	-1.6649	126.708	93.2715	29.0373	67.7538	217.34	65.114	100.311	1376.19	30.7972	65.994	918.636	109.99	766.41	774.329	138.147	168.945	432.92	4357.36	264.856	73.0333	370.446	250.777	109.11	227.019	261.336	147.826	256.057	311.492	1752.8	125.828	131.988	204.141	146.067	189.183	470.757	371.326	103.831	5166.01	134.628	1216.05	88.8719
MDX054-9	4	-4.43002	14.8389	8.57052	3.7526	-0.530271	2.79877	-1.75347	127.049	102.849	89.8849	50.9924	113.22	50.9924	133.099	913.542	120.999	108.035	1232.46	96.7991	894.528	492.639	38.0282	57.0424	399.296	2612.71	760.565	68.278	330.154	341.39	96.7991	303.362	155.57	178.041	480.539	344.847	1863.38	151.249	170.263	152.977	151.249	155.57	280.026	124.456	176.313	1276.54	245.455	1611.88	63.0923
MDX054-12	4	1.01967	0.258888	-2.8311	1.0606	-1.83301	2.05516	3.14859	129.303	58.774	9.40384	11.7548	102.659	30.5625	161.433	688.048	69.7452	63.4759	669.24	107.361	557.961	275.846	73.6634	86.2019	480.38	2332.15	218.639	37.6154	225.692	496.836	148.894	333.836	213.154	159.082	434.144	188.077	1878.42	188.861	232.745	62.6923	101.091	275.846	297.005	259.389	72.0961	2372.12	231.178	1901.93	64.2596
MDX054-64	4	27.5528	-4.61976	3.37376	-7.26313	5.16942	-5.30382	-1.23572	431.535	180.905	18.8443	92.3371	442.841	13.191	61.244	498.432	104.586	31.0931	349.562	40.5152	278.896	226.132	114.008	113.066	256.283	2354.6	246.86	44.2841	172.425	284.549	97.0482	231.785	100.817	141.332	427.766	411.748	1146.68	171.483	50.8796	72.5506	136.621	283.607	643.533	277.011	196.923	3901.71	838.571	1166.46	58.4173
MDX054-66	4	12.5801	8.51555	-1.98119	6.85692	5.21451	0.571313	1.09304	199.776	74.1593	108.969	90.0505	66.592	51.4574	219.451	417.713	129.4	37.0796	557.708	59.0247	344.311	97.6178	21.1884	50.7007	179.344	1285.68	142.265	19.6749	366.256	936.072	90.0505	117.293	124.86	202.046	344.311	355.662	1118.44	236.856	79.4564	47.6738	326.906	637.164	182.371	126.373	118.806	755.214	382.904	2948.21	76.4294
MDX054-4	4	4.13575	-3.06538	12.2012	5.50866	-0.188171	0.822956	-2.45161	130.345	69.5174	104.276	312.828	6.51726	60.8277	143.38	750.933	28.9656	109.345	852.312	155.69	656.07	160.035	76.7588	82.5519	354.828	1923.31	594.519	25.3449	226.656	257.07	212.173	411.311	204.207	80.3795	296.173	209.276	3322.35	204.931	149.897	49.9656	330.208	89.7933	198.414	204.207	168.725	1724.9	353.38	1034.07	71.6898
MDX054-31	4	-2.69932	-9.08106	-3.59592	6.08081	-1.27433	-4.5766	-4.62038	44.9676	98.7523	29.9784	47.6127	33.5052	73.1825	126.086	865.846	22.9246	63.4836	506.987	106.688	396.773	399.418	50.2579	63.4836	416.17	2773.88	201.031	47.6127	341.224	268.924	179.87	151.655	149.01	143.72	151.655	202.795	2063.22	176.343	101.397	96.9889	193.978	179.87	167.526	165.763	74.0642	1287.31	179.87	1550.06	89.0534
MDX054-35	4	-6.28136	4.81071	0.223919	0.817557	2.98055	2.52362	-0.0991888	134.448	82.5555	34.5947	60.5407	42.4571	129.73	224.079	774.45	79.4106	120.295	1040.2	158.821	878.234	537.004	29.8772	58.9682	617.201	2311.56	399.412	54.2508	573.171	1025.26	235.087	284.62	180.05	101.425	233.514	169.829	2825.76	114.005	143.883	95.1354	128.158	791.747	231.156	152.531	133.661	1577.2	186.34	2707.04	56.6095
MDX054-36	4	-3.01184	10.8303	-5.22815	2.53264	2.07905	4.00253	-6.43203	60.9046	107.697	375.083	58.6764	13.3693	44.5643	298.581	670.693	208.71	141.12	872.718	118.838	1030.18	373.598	24.5104	50.5062	840.038	1492.91	275.556	66.8465	432.274	1027.21	260.701	206.481	271.842	81.7013	352.801	240.647	2410.93	241.39	277.784	106.212	33.4232	544.428	106.954	83.1868	70.5602	578.594	167.116	4198.7	76.5021
MDX054-58	4	-5.34786	19.2543	4.63942	4.26539	-6.414	-5.94726	-1.10853	332.655	211.125	103.788	554.426	62.9827	84.2727	315.801	987.321	109.998	100.24	1119.5	128.627	789.502	621.844	31.0478	39.0316	549.103	2346.33	652.891	48.7894	508.297	899.5	99.3531	172.094	383.219	78.0631	482.572	1022.8	2352.54	164.11	264.35	225.319	126.853	275.882	161.449	54.1119	80.7244	743.374	500.314	3639.69	77.176
MDX054-26	4	6.9485	4.15346	-7.17694	4.33751	1.07252	-4.76369	-1.43575	163.652	47.3511	20.768	57.3198	88.0565	20.768	83.0722	514.217	26.5831	85.5644	500.095	102.179	517.54	299.891	110.486	98.8559	172.79	1704.64	280.784	78.0879	208.511	180.267	78.9186	391.27	115.47	117.132	319.828	96.3637	1143.07	550.769	137.9	94.7023	99.6866	90.5487	310.69	698.637	84.7336	3818	262.508	592.305	171.959
MDX054-34	4	-12.9335	2.46449	-0.321331	1.88466	-9.15455	0.989893	-5.19034	97.2313	105.506	175.844	47.5813	49.65	157.225	258.594	974.382	45.5125	206.875	935.076	277.213	666.138	316.519	16.55	57.925	750.957	2848.67	465.469	43.4438	388.925	448.919	221.356	337.206	250.319	59.9938	341.344	302.038	2821.78	107.575	473.744	126.194	200.669	159.294	225.494	95.1626	105.506	753.025	188.256	2081.16	59.9938
MDX054-42	4	-15.2736	-8.90458	0.355964	4.55488	-0.0845042	-0.489389	-5.06184	88.4953	86.9151	48.9885	55.3096	45.8279	140.644	241.782	839.125	72.6926	140.644	1447.53	339.759	896.015	621.048	47.4082	72.6926	775.914	3032.55	156.447	52.149	447.217	605.245	189.633	486.724	216.497	77.4334	241.782	409.291	3726.29	123.261	110.619	142.225	262.325	148.546	167.509	120.101	183.312	1461.75	205.436	1709.86	58.4701
MDX054-48	4	-18.7371	-7.30953	6.33717	-0.574329	-7.22133	-1.14575	-2.38647	44.7018	99.9909	109.402	165.867	74.1109	157.633	169.396	1190.48	94.109	249.389	799.927	331.734	1170.48	1321.06	59.9945	57.6418	890.507	3316.17	390.553	110.578	397.611	343.498	221.156	538.774	339.969	79.9927	125.871	278.798	3862	57.6418	238.802	278.798	91.7563	137.634	138.811	50.5836	228.214	1115.19	188.218	1256.36	30.5854
MDX054-67	4	-19.7594	-10.3713	-0.486119	6.03861	-9.90072	5.2471	-1.47561	69.3585	110.974	97.1019	110.974	19.4204	97.1019	122.071	2111.27	94.3276	180.332	940.501	177.558	1795	995.988	44.3894	69.3585	615.904	4977.17	391.182	38.8408	435.571	405.054	130.394	510.479	391.182	147.04	174.783	368.987	3135	91.5532	288.531	221.947	177.558	341.244	194.204	91.5532	177.558	1545.31	163.686	1631.31	47.1638
MDX054-3	4	2.40255	7.82889	6.76491	-6.81877	-0.524007	-4.87794	-2.44117	134.944	109.366	111.13	36.1615	89.0808	44.0994	143.764	493.031	140.236	47.6273	543.305	99.6646	287.528	165.814	59.0932	94.3727	302.522	2175.86	176.398	33.5155	255.776	363.379	127.006	344.857	105.839	273.416	112.012	212.559	1511.73	160.522	86.4348	66.1491	30.8696	269.888	401.304	127.006	89.9628	1927.14	320.162	1790.44	44.0994
MDX054-28	4	-10.786	8.94286	1.00973	-3.51099	-2.52915	-4.95617	0.224045	118.579	56.1132	161.987	137.636	38.1146	113.285	151.4	1741.63	159.87	75.1705	1653.75	60.3481	1003.68	741.117	46.5845	61.4069	550.544	4192.61	283.742	59.2894	1199.55	1247.19	155.635	244.569	274.213	163.046	259.391	245.627	2372.63	96.3453	299.623	202.219	116.461	773.938	453.14	67.7593	105.874	1396.48	241.392	4571.64	28.586
MDX054-29	4	1.53964	-12.721	6.84376	-2.30806	-2.86385	-1.8013	0.369988	128.601	136.86	44.8334	73.1493	127.421	11.7983	143.939	663.063	101.465	47.1931	778.686	176.974	280.799	162.816	77.8686	114.443	516.764	3230.37	207.65	21.2369	202.93	394.062	106.184	153.378	156.917	125.062	320.913	234.786	1595.13	96.7458	76.6888	30.6755	122.702	208.829	357.488	198.211	215.908	2399.77	210.009	1273.03	81.4081
MDX054-49	4	-21.6822	0.720672	-4.09528	-2.71296	-0.0430073	0.371111	-1.04513	158.381	124.442	151.419	27.8472	14.7938	71.3584	395.952	1005.11	110.519	181.007	1005.11	220.167	1116.5	551.722	23.4961	40.9006	611.768	1793.53	167.083	74.8393	855.431	631.783	180.137	220.167	227.129	93.9843	147.938	221.907	2688.99	60.0455	237.571	156.64	55.6944	408.135	160.121	44.3815	176.656	693.569	230.61	3321.65	30.4579
MDX054-53	4	-25.3121	-4.12305	-1.30677	-1.52037	-3.4518	-2.17589	-2.42322	29.4313	51.5048	68.0599	62.5416	23.9129	114.046	259.363	1670.23	93.8123	172.909	1190.13	191.304	1350.16	3710.19	49.6653	79.0967	551.837	5211.18	435.951	246.487	884.779	446.988	123.244	202.34	288.795	139.799	226.253	264.882	2744.47	86.4545	182.106	647.489	91.9729	272.24	194.982	93.8123	88.294	1245.31	64.381	2339.79	69.8994
MDX054-17	4	-3.38845	5.52583	1.17442	6.52077	1.77776	4.68222	-2.12464	95.3916	62.7576	12.5515	85.3504	27.6134	13.8067	213.376	459.386	40.1649	149.363	952.661	223.417	670.252	454.365	53.9716	57.737	392.863	1430.87	394.118	65.2679	230.948	222.162	151.873	352.698	155.639	90.371	164.425	248.52	2404.87	198.314	138.067	107.943	144.343	82.8401	178.232	238.479	129.281	1243.86	110.453	1265.19	165.68
MDX054-21	4	-12.5825	2.44891	2.19426	1.18665	-3.8125	-2.94333	-6.13387	63.3842	39.3419	48.0845	21.8566	17.4853	29.5064	169.389	981.362	89.6121	191.245	813.066	167.203	1007.59	574.829	60.1057	85.2408	257.908	2375.81	867.707	64.477	251.351	159.553	126.768	144.254	144.254	127.861	136.604	160.646	1626.13	195.617	121.304	233.866	54.6415	99.4476	112.562	287.414	32.7849	1381.34	107.097	850.222	125.675
MDX054-47	4	10.4831	-3.66632	-8.29161	10.1183	16.3823	-15.3136	2.21424	37.3906	96.1472	69.4397	74.7812	10.683	74.7812	80.1227	918.74	85.4642	32.0491	662.348	74.7812	667.689	373.906	58.7566	128.196	373.906	2985.91	448.687	69.4397	336.515	272.417	176.27	186.953	170.928	160.245	154.904	256.393	1490.28	160.245	96.1472	176.27	42.7321	170.928	128.196	90.8057	299.125	699.738	106.83	1255.26	85.4642
MDX054-60	4	29.0734	-0.554918	0.223667	-1.86933	2.70533	2.3809	2.97364	112.132	88.3959	18.825	180.066	94.9437	40.924	62.2045	610.586	92.4883	39.2871	404.329	45.8349	482.903	186.613	134.231	141.597	296.29	2160.79	279.92	28.6468	173.518	288.924	177.61	121.135	152.237	71.2078	242.27	370.772	1170.43	230.811	93.3067	80.2111	112.132	173.518	297.927	331.484	266.825	2173.88	269.28	1138.51	153.874
MDX054-61	4	21.3209	-0.160732	1.98676	6.55088	-2.51709	2.02114	0.824479	57.852	76.8719	22.9823	59.437	57.0595	21.3973	45.9646	560.293	62.607	11.0949	374.85	44.3796	162.461	209.218	64.9845	111.742	394.662	2928.26	213.181	38.8322	196.538	236.163	210.803	286.09	149.781	170.386	162.461	201.293	1670.58	275.788	56.2671	45.1721	59.437	133.139	175.934	258.353	287.675	1348.82	137.101	848.761	211.596
Aroma	4	5.10509	0.485052	-5.11068	1.89108	1.15599	-3.32816	-2.3307	53.8816	59.965	46.9292	82.5606	15.6431	60.8341	163.383	1020.27	91.2511	55.6197	831.689	78.2153	667.437	654.401	40.8457	63.4413	492.756	2955.67	301.563	98.2036	342.409	740.438	153.823	75.6081	209.443	67.7866	161.645	203.36	1413.96	269.408	112.978	106.894	77.3462	210.312	94.7274	169.466	105.156	610.948	104.287	2222.18	288.527
MDX054-1	4	1.4128	4.28276	2.1625	6.54011	-1.92556	2.76928	2.213	28.519	80.0372	34.9588	16.5594	15.6395	137.995	69.9176	1047.84	63.4778	48.7583	623.738	79.1172	1033.12	1065.32	28.519	70.8375	620.058	4203.33	263.111	78.1973	373.507	448.944	273.23	236.432	256.671	147.195	157.315	199.633	3653.19	149.035	214.353	327.509	88.3169	197.793	220.792	146.275	140.755	862.01	110.396	1533.59	104.876
MDX054-41	4	11.7181	2.46563	4.07891	2.94517	-4.13422	-5.19387	1.65119	66.0129	59.3374	22.2515	199.522	2.96687	34.8607	103.099	786.221	16.3178	42.2779	402.011	44.5031	364.925	466.54	28.927	93.4564	223.257	2904.57	405.719	77.1386	308.554	365.667	122.383	273.694	229.191	122.383	199.522	315.972	744.684	172.82	111.999	89.7478	77.8803	100.874	71.9466	98.6484	51.9202	425.004	174.304	908.604	166.145
MDX054-52	4	31.654	11.4784	-0.414647	7.0044	1.44337	0.423522	6.00457	109.468	49.9513	11.6907	96.7143	160.482	14.8791	55.2653	557.967	34.0094	7.43956	441.06	56.3281	191.303	192.366	36.135	102.028	176.424	2510.32	216.81	37.1978	157.294	255.071	140.289	93.5259	110.531	140.289	273.138	245.505	1833.32	474.006	51.0141	62.7048	133.912	150.917	404.925	641.928	188.115	1486.85	159.419	886.37	447.436
MDX054-19	4	-0.331674	-1.48529	1.96923	0.888126	-3.41103	1.35795	1.278	39.3298	48.9616	13.645	25.6848	11.2371	21.6715	51.3696	1047.46	58.5934	48.159	715.161	97.9233	646.936	436.641	48.159	110.766	577.105	4046.96	238.387	72.2385	171.767	215.913	271.296	269.69	133.24	155.714	74.6464	183.807	1887.03	190.228	152.503	115.582	23.2768	143.674	104.344	112.371	149.293	723.187	93.1074	528.144	181.399
MDX054-20	4	13.8366	17.7333	4.27104	0.368884	-3.28941	0.746116	4.56098	92.5677	144.272	135.099	55.8742	80.8925	90.8998	124.258	729.7	112.582	26.6862	354.426	60.0439	411.134	299.386	34.1917	74.2209	375.274	2334.21	415.304	44.199	191.807	738.874	176.796	137.601	272.699	91.7338	228.5	893.153	1300.12	190.139	80.0586	89.2319	111.748	471.178	144.272	99.2392	98.4053	479.517	177.63	2008.14	150.11
MDX054-30	4	3.36072	3.81415	-3.09717	7.36945	-0.706223	0.549367	7.90247	75.0415	170.928	38.3545	86.7146	22.5124	84.2132	45.0249	861.31	72.5401	25.8476	553.639	95.8864	562.811	566.98	55.0304	79.2105	663.7	2271.26	350.194	83.3794	326.847	515.285	316.842	96.7202	195.942	69.2049	90.0498	245.969	2358.8	150.083	83.3794	284.324	114.23	247.637	186.77	120.066	200.944	633.684	157.587	920.509	127.571
MDX054-6	4	29.5531	-5.40538	13.6063	1.41218	-4.0747	0.0890256	0.361999	138.522	165.13	17.2174	115.826	146.348	35.2174	68.8696	583.826	83.7391	4.69565	151.043	85.3043	73.5652	30.5217	72	101.739	376.435	2516.87	323.217	6.26087	174.522	277.043	234	116.609	93.1304	108.783	181.565	310.696	1873.57	176.87	23.4783	18.7826	115.043	169.826	347.478	180	341.217	1285.83	238.696	860.87	139.304
MDX054-14	4	38.5276	-12.4776	8.08383	3.70154	-1.22002	3.64107	-1.23132	55.3495	54.3611	6.91869	52.3844	220.41	10.8722	17.7909	720.532	32.6167	0.988384	393.377	28.6631	145.292	120.583	212.503	280.701	419.075	4692.85	133.432	27.6748	93.8965	124.536	272.794	90.9313	161.107	170.002	162.095	208.549	1998.51	321.225	23.7212	19.7677	146.281	96.8616	459.599	353.842	259.945	1425.25	179.886	386.458	368.667
MDX054-33	4	1.14954	-5.09154	0.0117324	1.31014	2.23348	0.0904254	-1.40245	35.2036	81.8483	38.7239	45.7647	25.5226	58.966	198.02	747.196	289.549	31.6832	682.95	79.2081	308.031	370.518	31.6832	64.2465	411.882	2574.26	384.599	36.9638	391.64	616.063	223.543	139.934	137.294	99.4501	126.733	234.104	1410.78	113.532	45.7647	103.851	91.5293	394.28	94.1696	107.371	183.059	378.439	108.251	1918.6	115.292
MDX054-45	4	-13.3398	-7.55473	2.73832	1.90277	-0.943465	3.54634	1.00404	47.6005	34.7559	35.5115	83.112	6.04451	28.7114	123.157	717.03	35.5115	80.0897	589.34	142.046	555.339	899.876	27.2003	41.556	372.493	2380.03	120.89	132.979	304.492	177.557	244.047	270.492	149.602	175.291	42.3116	71.023	1361.53	102.001	98.2233	105.023	37.0226	88.4009	49.8672	53.645	74.0452	287.114	67.2452	848.498	113.335
MDX054-51	4	5.32	-4.85671	4.25764	9.69613	-2.70732	1.83845	1.40513	31.6553	25.6257	66.3254	33.9164	15.8276	30.1479	67.0791	637.628	17.335	35.4238	479.351	112.301	225.355	217.819	64.818	76.8771	881.826	2295.76	419.056	36.9312	335.395	174.858	257.764	301.479	112.301	132.651	239.676	168.828	1766.67	154.508	108.532	61.8032	89.69	82.153	67.8328	182.395	103.257	856.954	70.8475	692.648	156.015
MDX054-54	4	14.3803	-6.21337	0.556449	-1.17652	-2.44848	-1.22695	-1.46772	37.8826	44.1963	5.52454	33.9365	28.4119	15.7844	94.7064	336.997	42.6179	17.3628	298.325	102.599	164.947	93.1279	33.1472	85.2357	286.487	2173.51	206.776	26.0443	199.673	322.791	233.609	119.961	72.6082	89.9711	97.074	164.158	1126.22	203.619	37.0933	22.0982	59.9807	96.2848	141.27	145.216	152.319	570.606	137.324	757.651	111.28
MDX054-39	4	-4.93954	-10.0692	9.53416	3.96143	-0.840712	4.7048	5.06833	40.299	42.8177	36.1012	37.7803	15.1121	15.9517	113.341	1261.86	115.02	87.3145	723.703	156.159	681.725	444.968	59.609	81.4376	395.434	2964.5	381.162	70.5233	136.849	398.792	272.858	56.2507	164.554	112.501	103.266	352.616	2105.62	99.0684	78.0794	99.0684	182.185	149.442	92.3519	95.7102	128.453	734.618	108.304	755.607	111.662
MDX054-44	4	17.7268	-8.36997	4.60286	-1.84514	-1.84167	4.23103	-1.29376	90.7166	245.89	83.5548	157.56	40.5838	58.8862	159.948	762.338	210.081	27.8516	476.66	128.117	389.922	154.377	54.1117	103.449	419.365	2492.32	243.503	38.9922	160.744	334.219	263.397	66.0481	136.871	60.4778	202.919	790.985	1818.31	131.3	77.1887	57.2947	158.356	290.452	137.666	161.539	300.797	822.816	289.657	1464.2	171.088
MDX054-63	4	-7.77063	-7.13687	0.649711	4.60869	-2.68445	-0.466461	-0.170371	66.2587	32.3589	70.111	16.9499	13.0977	35.4407	116.338	739.632	60.8656	42.3748	613.278	155.631	422.207	542.397	19.2613	71.6519	485.384	3486.29	98.6176	72.4223	548.56	609.426	369.046	136.37	161.795	145.615	70.111	91.6836	2356.04	90.1427	140.992	118.649	100.929	174.122	46.9975	46.9975	76.2746	282.755	189.531	1086.33	78.5859
Golden-Delicious	4	-4.82036	-7.07679	4.97186	0.969033	-4.06824	1.54845	4.13833	42.8476	60.9754	22.2478	68.3914	21.4238	116.183	145.023	896.504	32.9597	22.2478	545.483	130.191	341.133	449.9	33.7837	47.7916	327.949	2556.02	174.686	67.5674	294.165	340.309	382.333	257.086	138.431	173.862	70.8634	179.63	2274.22	132.663	51.0875	158.207	53.5595	128.543	93.1112	71.6873	60.1515	435.892	84.0472	1183.25	93.9351
[truncated: 32 more columns]

## Sheet: SNP data
PlantID	SNP_FB_0942384	SNP_FB_0409675	SNP_FB_0938643	SNP_FB_0942385	SNP_FB_0942386	SNP_FB_0942388	SNP_FB_1111592	SNP_FB_0942391	SNP_FB_0945099	SNP_FB_0945105	SNP_FB_0945108	SNP_FB_0939067	SNP_FB_0939068	SNP_FB_0939070	SNP_FB_0938917	SNP_FB_0938919	SNP_FB_0940784	RosBREEDSNP_SNP_AC_121548_Lg1_00288_MAF30_MDP0000151845_exon1	SNP_FB_0938735	SNP_FB_0938739	SNP_FB_0938744	SNP_FB_0945897	SNP_FB_0943472	SNP_FB_0945907	SNP_FB_0945909	SNP_FB_0943473	SNP_FB_0943474	SNP_FB_0943477	SNP_FB_0943486	SNP_FB_0943493	RosBREEDSNP_SNP_AC_180528_Lg1_00288_MAF40_302606_exon1	SNP_FB_1111763	SNP_FB_1111765	SNP_FB_1114911	SNP_FB_0940643	SNP_FB_0946984	SNP_FB_0946989	SNP_FB_0946997	SNP_FB_0947004	SNP_FB_0947015	SNP_FB_1111605	SNP_FB_1111607	SNP_FB_0943665	SNP_FB_0943667	SNP_FB_0943679	SNP_FB_0943710	SNP_FB_0943711	SNP_FB_0942687	SNP_FB_0942698
MDX054-1	AB	AA	AB	AA	AB	BB	BB	AB	AB	AB	AB	AA	BB	BB	AA	AA	BB	AA	AA	AA	AB	AB	AA	AB	AB	AB	AB	BB	BB	AB	AA	AB	AB	AB	AA	BB	BB	BB	BB	AA	AA	AA	AA	AA	BB	BB	AA	AB	AA
MDX054-10	AB	AB	AA	AA	AB	BB	AB	AB	BB	AA	AA	AB	BB	AB	AA	AB	BB	AA	AA	AB	BB	AB	AA	AA	AA	BB	AA	BB	BB	AA	AA	AA	AA	AB	AA	AB	AB	AB	AB	AB	AB	AB	AA	AA	BB	BB	AA	AB	AA
MDX054-11	BB	BB	AB	BB	AA	AB	AB	AA	AB	AB	AB	AB	BB	AA	AA	AB	BB	AB	AA	AB	BB	AB	AB	AA	AA	BB	AB	BB	AB	AA	AB	AA	AA	AB	AA	AB	AB	AB	AB	AB	BB	AB	AB	AA	AB	AB	AA	AB	AB
MDX054-12	AB	AA	AA	AA	AB	BB	BB	AB	BB	AA	AA	AA	BB	BB	AA	AA	BB	AA	AA	AB	BB	AA	AA	AB	AB	BB	AA	BB	BB	AA	AA	AB	AB	AB	AA	BB	AB	AB	BB	AA	AA	AA	AA	AA	BB	BB	AA	AB	AA
MDX054-13	AB	AB	AB	AB	AB	NA	BB	AB	AA	BB	BB	AB	AB	AB	AA	AA	BB	AB	AB	NA	BB	BB	AB	AA	AA	AB	BB	BB	AB	AB	AB	AA	AA	NA	AB	AB	BB	BB	AB	NA	AB	AA	AB	AB	AB	AB	AA	AB	AB
MDX054-14	BB	AB	AA	AB	AA	BB	AB	AA	AB	AB	AB	AB	BB	AB	AA	AB	BB	AA	AA	AB	BB	AB	AB	AA	AA	BB	AB	BB	AB	AA	AA	AA	AA	AB	AA	AB	BB	BB	AB	AB	AB	AB	AB	AA	AB	AB	AA	AB	AA
MDX054-16	BB	AA	AB	BB	AA	AB	BB	AA	AB	AB	AB	AA	BB	BB	AA	AA	BB	AA	AA	AA	AB	AB	AB	AA	AA	BB	AB	BB	AB	AA	AA	AB	AB	AB	AA	AB	BB	BB	AB	AB	AA	AA	AB	AA	AB	AB	AA	AB	AA
MDX054-17	AB	AB	AB	AB	AB	AB	BB	AB	AB	AB	AB	AB	BB	AB	AA	AB	BB	AA	AA	AA	AB	BB	AB	AA	AA	BB	AB	BB	AB	AA	AA	AB	AB	AB	AA	AB	BB	BB	AB	AB	AB	AB	AB	AA	AB	AB	AA	AB	AA
MDX054-18	AB	AA	AB	AB	AB	AB	AB	AB	BB	AA	AA	AA	BB	BB	AA	AA	BB	AA	AA	AA	AB	AA	AA	AB	AB	BB	AA	BB	BB	AA	AA	AB	AB	AB	AA	AB	AB	AB	AB	AB	AA	AA	AA	AA	BB	BB	AA	AB	AA
MDX054-19	AB	AA	AA	AB	AB	AB	AB	AB	AB	AB	AB	AA	BB	BB	AA	AA	BB	AA	AA	AA	AB	AB	AA	AA	AA	BB	AA	BB	BB	AA	AA	AA	AA	AB	AA	BB	AB	AB	BB	AA	AA	AA	AA	AA	BB	BB	AA	AB	AA
MDX054-2	BB	BB	AB	AB	AA	BB	AB	AA	AA	BB	BB	AB	BB	AA	AA	AB	BB	AB	AA	AB	BB	BB	AB	AA	AA	AB	BB	BB	AB	AB	AB	AA	AA	AB	AA	AB	BB	BB	AB	AB	BB	AB	AB	AB	AB	AB	AA	AB	AB
MDX054-20	BB	AB	AB	BB	AA	AB	AB	AA	AB	AB	AB	AB	BB	AB	AA	AB	BB	AA	AA	AB	BB	AB	AB	AA	AA	BB	AB	BB	AB	AA	AA	AA	AA	AB	AA	AB	AB	AB	AB	AB	AB	AB	AB	AA	AB	AB	AA	AB	AA
MDX054-21	AB	AB	AA	AA	AB	BB	AB	AB	AA	BB	BB	AA	BB	AB	AA	AA	BB	AB	AA	AA	AB	BB	AB	AA	AA	AB	BB	BB	AB	AB	AB	AA	AA	AB	AA	AB	BB	BB	AB	AB	AB	AA	AB	AB	AB	AB	AA	AB	AB
MDX054-22	AB	BB	AB	AA	AB	BB	AB	AB	AB	AB	AB	AB	BB	AA	AA	AB	BB	AB	AA	AB	BB	AB	AB	AA	AA	BB	AB	BB	AB	AA	AB	AA	AA	AB	AA	AB	AB	AB	AB	AB	BB	AB	AB	AA	AB	AB	AA	AB	AA
MDX054-24	AB	BB	AA	AB	AB	AB	AB	AB	AA	BB	BB	AB	BB	AA	AA	AB	BB	AB	AA	AB	BB	BB	AB	AA	AA	AB	BB	BB	AB	AB	AB	AA	AA	AB	AA	AB	BB	BB	AB	AB	BB	AB	AB	AB	AB	AB	AA	AB	AB
MDX054-25	AB	AB	AB	AB	AB	AB	BB	AB	AB	AB	AB	AB	AB	AB	AA	AA	BB	AB	AB	BB	BB	AB	AB	AA	AA	BB	AB	BB	AB	AA	AB	AB	AB	AA	AB	AB	AB	AB	AB	AA	AB	AA	AB	AA	AB	AB	AA	AB	AA
MDX054-26	BB	AB	AA	AB	AA	BB	BB	AA	AA	BB	BB	AB	BB	AB	AA	AB	BB	AA	AA	AA	AB	BB	AB	AA	AA	AB	BB	BB	AB	AB	AA	AB	AB	AB	AA	AB	BB	BB	AB	AB	AB	AB	AB	AB	AB	AB	AA	AB	AB
MDX054-28	BB	BB	AB	AB	AA	BB	AB	AA	AB	AB	AB	AA	BB	AB	AA	AB	BB	AB	AA	AB	BB	AA	AA	AB	AB	AB	AB	BB	BB	AB	AB	AA	AA	AB	AA	BB	AB	AB	BB	AA	BB	AB	AA	AB	BB	BB	AA	AB	AB
MDX054-29	BB	AA	AB	BB	AA	AB	BB	AA	BB	AA	AA	AA	BB	BB	AA	AA	BB	AA	AA	AB	BB	AA	AA	AB	AB	BB	AA	BB	BB	AA	AA	AB	AB	AB	AA	AB	AB	AB	AB	AB	AA	AA	AA	AA	BB	BB	AA	AB	AA
MDX054-3	BB	BB	AB	AB	AA	BB	AB	AA	BB	AA	AA	AB	BB	AA	AA	AB	BB	AB	AA	AA	AB	AA	AA	AB	AB	BB	AA	BB	BB	AA	AB	AA	AA	AB	AA	BB	AB	AB	BB	AA	BB	AB	AA	AA	BB	BB	AA	AB	AA
MDX054-30	AB	AB	AA	AB	AB	AB	AB	AB	AA	BB	BB	AB	BB	AB	AA	AB	BB	AA	AA	AB	BB	BB	AB	AA	AA	AB	BB	BB	AB	AB	AA	AA	AA	AB	AA	AB	BB	BB	AB	AB	AB	AB	AB	AB	AB	AB	AA	AB	AA
MDX054-31	BB	AB	AB	AB	AA	BB	BB	AA	AA	BB	BB	AA	BB	AB	AA	AA	BB	AB	AA	AB	BB	BB	AB	AA	AA	AB	BB	BB	AB	AB	AB	AB	AB	AB	AA	BB	BB	BB	BB	AA	AB	AA	AB	AB	AB	AB	AA	AB	AB
MDX054-32	AB	BB	AA	AB	AB	AB	BB	AB	AA	BB	BB	AA	BB	AA	AA	AA	BB	BB	AB	AB	AB	AB	AB	AB	AB	AB	BB	BB	AB	AB	BB	AB	AB	AB	AB	BB	AB	AB	BB	AA	BB	AA	AB	AB	AB	AB	AA	AB	AB
MDX054-33	BB	AB	AA	BB	AA	AB	AB	AA	AB	AB	AB	AB	BB	AB	AA	AB	BB	AA	AA	AB	BB	AB	AB	AA	AA	BB	AB	BB	AB	AA	AA	AA	AA	AB	AA	BB	BB	BB	BB	AA	AB	AB	AB	AA	AB	AB	AA	AB	AA
MDX054-34	AB	BB	AA	AA	AB	BB	BB	AB	AA	BB	BB	AB	BB	AA	AA	AB	BB	AB	AA	AA	AB	BB	AB	AA	AA	AB	BB	BB	AB	AB	AB	AB	AB	AB	AA	AB	BB	BB	AB	AB	BB	AB	AB	AB	AB	AB	AA	AB	AB
MDX054-35	AB	AB	AB	AA	AB	BB	BB	AB	AB	AB	AB	AB	BB	AB	AA	AB	BB	AA	AA	AA	AB	AB	AB	AA	AA	BB	AB	BB	AB	AA	AA	AB	AB	AB	AA	AB	AB	AB	AB	AB	AB	AB	AB	AA	AB	AB	AA	AB	AA
MDX054-36	BB	AA	AA	AB	AA	BB	AB	AA	BB	AA	AA	AA	BB	BB	AA	AA	BB	AA	AA	AB	BB	AA	AA	AB	AB	BB	AA	BB	BB	AA	AA	AA	AA	AB	AA	BB	AB	AB	BB	AA	AA	AA	AA	AA	BB	BB	AA	AB	AA
MDX054-37	BB	AB	AA	AB	AA	BB	AB	AA	AA	BB	BB	AB	BB	AB	AA	AB	BB	AA	AA	AA	AB	BB	AB	AA	AA	AB	BB	BB	AB	AB	AA	AB	AB	AB	AA	AB	BB	BB	AB	AB	AB	AB	AB	AB	AB	AB	AA	AB	AB
MDX054-39	BB	AB	AA	BB	AA	AB	AB	AA	AB	AB	AB	AA	BB	AB	AA	AA	BB	AB	AA	AB	BB	AB	AA	AB	AB	AB	AB	BB	BB	AB	AB	AA	AA	AB	AA	BB	AB	AB	BB	AA	AB	AA	AA	AB	BB	BB	AA	AB	AB
MDX054-4	BB	AB	AA	BB	AA	AB	BB	AA	BB	AA	AA	AA	BB	AB	AA	AA	BB	AB	AA	AB	BB	AA	AA	AB	AB	AB	AB	BB	BB	AB	AB	AA	AA	AB	AA	BB	AB	AB	BB	AA	AB	AA	AA	AB	BB	BB	AA	AB	AB
MDX054-41	BB	AB	AB	BB	AA	AB	AB	AA	AA	BB	BB	AB	BB	AB	AA	AB	BB	AA	AA	AA	AB	BB	AB	AA	AA	AB	BB	BB	AB	AB	AA	AA	AA	AB	AA	AB	BB	BB	AB	AB	AB	AB	AB	AB	AB	AB	AA	AB	AB
MDX054-42	BB	AA	AB	BB	AA	AB	AB	AA	BB	AA	AA	AA	BB	BB	AA	AA	BB	AA	AA	AA	AB	AA	AA	AB	AB	BB	AA	BB	BB	AA	AA	AB	AB	AB	AA	BB	AB	AB	BB	AA	AA	AA	AA	AA	BB	BB	AA	AB	AA
MDX054-44	BB	BB	AA	BB	AA	AB	BB	AA	AB	AB	AB	AB	BB	AA	AA	AB	BB	AB	AA	AB	BB	AB	AA	AB	AB	AB	AB	BB	BB	AB	AB	AA	AA	AB	AA	BB	BB	BB	BB	AA	BB	AB	AA	AB	BB	BB	AA	AB	AB
MDX054-45	BB	AB	AA	AB	AA	BB	AB	AA	AB	AB	AB	AA	BB	AB	AA	AA	BB	AB	AA	AA	AB	AB	AA	AA	AA	AB	AB	BB	BB	AB	AB	AA	AA	AB	AA	AB	AB	AB	AB	AB	AB	AA	AA	AB	BB	BB	AA	AB	AB
MDX054-46	AB	AB	AA	AB	AB	AB	AB	AB	AB	AB	AB	AA	BB	AB	AA	AA	BB	AB	AA	AA	AB	AB	AA	AB	AB	AB	AB	BB	BB	AB	AB	AB	AB	AB	AA	BB	AB	AB	BB	AA	AB	AA	AA	AB	BB	BB	AA	AB	AB
MDX054-47	AB	AB	AB	AA	AB	BB	BB	AB	BB	AA	AA	AB	BB	AB	AA	AB	BB	AA	AA	AB	BB	AA	AA	AB	AB	BB	AA	BB	BB	AA	AA	AB	AB	AB	AA	BB	AB	AB	BB	AA	AB	AB	AA	AA	BB	BB	AA	AB	AA
MDX054-48	BB	AB	AB	AB	AA	BB	BB	AA	AB	AB	AB	AA	BB	AB	AA	AA	BB	AB	AA	AB	BB	AB	AA	AB	AB	AB	AB	BB	BB	AB	AB	AB	AB	AB	AA	BB	BB	BB	BB	AA	AB	AA	AA	AB	BB	BB	AA	AB	AB
MDX054-49	BB	AB	AA	BB	AA	AB	AB	AA	AB	AB	AB	AA	BB	AB	AA	AA	BB	AB	AA	AA	AB	AB	AB	AA	AA	BB	AB	BB	AB	AA	AB	AA	AA	AB	AA	AB	AB	AB	AB	AB	AB	AA	AB	AA	AB	AB	AA	AB	AA
MDX054-50	BB	BB	AB	BB	AA	AB	BB	AA	AB	AB	AB	AB	BB	AA	AA	AB	BB	AB	AA	AA	AB	AB	AB	AA	AA	BB	AB	BB	AB	AA	AB	AB	AB	AB	AA	AB	BB	BB	AB	AB	BB	AB	AB	AA	AB	AB	AA	AB	AA
MDX054-51	BB	AA	AB	BB	AA	AB	AB	AA	AB	AB	AB	AA	BB	BB	AA	AA	BB	AA	AA	AB	BB	AB	AB	AA	AA	BB	AB	BB	AB	AA	AA	AA	AA	AB	AA	AB	BB	BB	AB	AB	AA	AA	AB	AA	AB	AB	AA	AB	AA
MDX054-52	AB	AB	AB	AA	AB	BB	AB	AB	AA	BB	BB	AA	BB	AB	AA	AA	BB	AB	AA	AA	AB	BB	AB	AA	AA	AB	BB	BB	AB	AB	AB	AB	AB	AB	AA	AB	BB	BB	AB	AB	AB	AA	AB	AB	AB	AB	AA	AB	AB
MDX054-53	BB	AB	AB	AB	AA	BB	AB	AA	NA	AB	AB	AB	BB	AB	AA	AB	BB	AA	AA	AA	AB	AA	AB	AB	AB	BB	AB	BB	AB	AA	AA	AA	AA	AB	AA	BB	AB	AB	BB	AA	AB	AB	AB	AA	AB	AB	AA	AB	AA
MDX054-54	BB	BB	AB	BB	AA	AB	BB	AA	AA	BB	BB	AB	BB	AA	AA	AB	BB	AB	AA	AB	BB	BB	AB	AA	AA	AB	BB	BB	AB	AB	AB	AA	AA	AB	AA	AB	BB	BB	AB	AB	BB	AB	AB	AB	AB	AB	AA	AB	AB
MDX054-55	BB	AB	AA	AB	AA	BB	AB	AA	AB	AB	AB	AB	BB	AB	AA	AB	BB	AA	AA	AB	BB	AB	AB	AA	AA	BB	AB	BB	AB	AA	AA	AA	AA	AB	AA	AB	AB	AB	AB	AB	AB	AB	AB	AA	AB	AB	AA	AB	AA
MDX054-56	BB	BB	AA	AB	AA	BB	BB	AA	AA	BB	BB	AB	AB	AA	AA	AA	BB	BB	AB	AB	AB	AB	AA	AA	AB	AB	AB	BB	BB	AB	BB	AB	AB	AA	AB	BB	BB	BB	BB	AA	BB	AA	AA	AB	BB	BB	AA	BB	AB
MDX054-57	BB	AB	AB	AB	AA	BB	BB	AA	AB	AB	AB	AA	BB	AB	AA	AA	BB	AB	AA	AA	AB	AB	AA	AB	AB	AB	AB	BB	BB	AB	AB	AB	AB	AB	AA	BB	AB	AB	BB	AA	AB	AA	AA	AB	BB	BB	AA	AB	AB
MDX054-58	BB	AB	AB	BB	AA	AB	AB	AA	AA	BB	BB	AA	BB	AB	AA	AA	BB	AB	AA	AA	AB	BB	AB	AA	AA	AB	BB	BB	AB	AB	AB	AA	AA	AB	AA	AB	BB	BB	AB	AB	AB	AA	AB	AB	AB	AB	AA	AB	AB
MDX054-59	BB	AB	BB	AB	AA	AB	BB	AA	AB	AB	AB	AA	BB	AB	AA	AA	BB	AB	AA	AB	BB	AB	AA	AA	AA	AA	BB	AB	BB	BB	AB	AA	AA	AB	AA	BB	BB	BB	BB	AA	AB	AA	AA	BB	BB	AB	AB	BB	AB
MDX054-6	BB	AB	AB	BB	AA	AB	BB	AA	BB	AA	AA	AA	BB	AB	AA	AA	BB	AB	AA	AA	AB	AA	AA	AB	AB	BB	AA	BB	BB	AA	AB	AB	AB	AB	AA	AB	AB	AB	AB	AB	AB	AA	AA	AA	BB	BB	AA	AB	AB
MDX054-61	AB	AB	AB	AA	AB	BB	AB	AB	BB	AA	AA	AB	BB	AB	AA	AB	BB	AA	AA	AA	AB	AA	AA	AB	AB	BB	AA	BB	BB	AA	AA	AA	AA	AB	AA	BB	AB	AB	BB	AA	AB	AB	AA	AA	BB	BB	AA	AB	AA
MDX054-62	BB	AB	AA	AB	AB	AB	BB	AA	AB	AB	AB	AB	AB	AB	AA	AA	BB	AB	AB	BB	BB	AB	AB	AA	AA	BB	AB	BB	AB	AA	AB	AA	AA	AA	AB	AB	AB	AB	AB	AA	AB	AA	AB	AA	AB	AB	AA	AB	AA
MDX054-63	BB	AB	AB	BB	AA	AB	BB	AA	AB	AB	AB	AA	BB	AB	AA	AA	BB	AB	AA	AA	AB	AB	AA	AB	AB	AB	AB	BB	BB	AB	AB	AA	AA	AB	AA	BB	BB	BB	BB	AA	AB	AA	AA	AB	BB	BB	AA	AB	AB
MDX054-64	AB	AB	AB	AB	AB	AB	BB	AB	BB	AA	AA	AB	BB	AB	AA	AB	BB	AA	AA	AA	AB	AA	AA	AB	AB	BB	AA	BB	BB	AA	AA	AB	AB	AB	AA	BB	AB	AB	BB	AA	AB	AB	AA	AA	BB	BB	AA	AB	AA
MDX054-65	BB	AB	AA	BB	AA	AB	BB	AA	AB	AB	AB	AB	AB	AA	AA	AA	BB	AB	AA	AB	AB	AA	AB	AB	AB	BB	AB	BB	AB	AA	AB	AA	AA	AA	AB	AB	AB	AB	AB	AB	BB	AA	AB	AA	AB	AB	AA	AB	AA
MDX054-66	AB	BB	AB	AA	AB	BB	BB	AB	BB	AA	AA	AB	BB	AA	AA	AB	BB	AB	AA	AB	BB	AA	AA	AB	AB	BB	AA	BB	BB	AA	AB	AB	AB	AB	AA	BB	AB	AB	BB	AA	BB	AB	AA	AA	BB	BB	AA	AB	AB
MDX054-67	AB	AB	AA	AB	AB	AB	BB	AB	AA	BB	BB	AA	BB	AB	AA	AA	BB	AB	AA	AA	AB	BB	AB	AA	AA	AB	BB	BB	AB	AB	AB	AB	AB	AB	AA	AB	BB	BB	AB	AB	AB	AA	AB	AB	AB	AB	AA	AB	AB
MDX054-68	BB	BB	AA	AB	AA	BB	AB	AA	AA	BB	BB	AB	BB	AA	AA	AB	BB	AB	AA	AA	AB	BB	AB	AA	AA	AB	BB	BB	AB	AB	AB	AA	AA	AB	AA	AB	BB	BB	AB	AB	BB	AB	AB	AB	AB	AB	AA	AB	AB
MDX054-7	AB	BB	AA	AA	AB	BB	AB	AB	AB	AB	AB	AB	BB	AA	AA	AB	BB	AB	AA	AA	AB	AB	AB	AA	AA	BB	AB	BB	AB	AA	AB	AA	AA	AB	AA	AB	AB	AB	AB	AB	BB	AB	AB	AA	AB	AB	AA	AB	AA
MDX054-70	BB	AB	AB	AA	AB	BB	BB	AA	AB	AB	AB	AA	BB	AB	AA	AA	BB	AB	AB	BB	BB	AA	AB	AB	AB	BB	AB	BB	AB	AA	AB	AB	AB	AB	AB	BB	AA	AA	BB	AA	AB	AA	AB	AA	AB	AB	AA	AB	AA
MDX054-8	BB	BB	AB	BB	AA	AB	AB	AA	AA	BB	BB	AB	BB	AA	AA	AB	BB	AB	AA	AA	AB	BB	AB	AA	AA	AB	BB	BB	AB	AB	AB	AA	AA	AB	AA	AB	BB	BB	AB	AB	BB	AB	AB	AB	AB	AB	AA	AB	AB
MDX054-9	AB	AA	AB	AB	AB	AB	AB	AB	AB	AB	AB	AA	BB	BB	AA	AA	BB	AA	AA	AB	BB	AB	AB	AA	AA	BB	AB	BB	AB	AA	AA	AA	AA	AB	AA	AB	AB	AB	AB	AB	AA	AA	AB	AA	AB	AB	AA	AB	AA
Aroma	BB	AB	AB	AB	AA	AB	BB	AA	AB	AB	AB	AA	BB	AB	AA	AA	BB	AB	AA	AB	AB	AB	AA	AA	AA	AB	AB	BB	BB	AB	AB	AA	AA	AA	AA	BB	AB	AB	BB	AA	AB	AA	AA	AB	BB	BB	AA	BB	AB
Cox-Orange	AB	AA	AA	AB	AB	AB	AB	AB	AB	AB	AB	AA	BB	BB	AA	AA	BB	AA	AA	AA	AA	AA	AB	AB	AB	BB	AB	BB	AB	AA	AA	BB	BB	AB	AA	BB	AB	AB	BB	AA	AA	AA	AB	AA	AB	AB	AA	AB	AA
Filippa	BB	BB	AB	BB	AA	AB	AB	AA	AA	BB	BB	AA	BB	AA	AA	AB	BB	BB	AA	AB	AB	AB	AA	AB	AB	AA	BB	BB	BB	BB	BB	AA	AA	AA	AB	BB	BB	BB	BB	AA	BB	AA	AA	BB	BB	BB	AA	BB	AB
Golden-Delicious	AB	AB	AA	AB	AB	BB	AB	AB	AB	AB	AB	AB	BB	AB	AA	AB	BB	AA	AA	AA	BB	AB	AB	AB	AB	BB	AB	BB	AB	AA	AA	AB	AB	BB	AA	AB	BB	BB	AB	AB	AB	AB	AB	AA	AB	AB	AA	AA	AA
Grimes-Golden	BB	AB	AB	AB	AB	BB	BB	AA	BB	AA	AA	AB	BB	AB	AA	AB	BB	AB	AB	AB	BB	AA	AA	AB	AB	BB	AA	BB	BB	AA	AB	AB	AB	BB	AA	BB	AB	AB	BB	AA	AB	AA	AA	AA	BB	BB	AA	AB	AA
Ingrid-Marie	AB	AB	AA	AA	AB	BB	BB	AB	AB	AB	AB	AB	BB	BB	AA	AB	BB	AB	AB	AB	AB	AA	AA	AB	AB	BB	AA	BB	BB	AA	AB	AB	AB	AA	AA	BB	AB	AB	BB	AA	AB	AA	AA	AA	BB	BB	AA	AB	AA
[truncated: 5,000 more columns]
