# Supplementary material for: Quantitative trait loci associated with apple endophytes during pathogen infection
Source: Front Plant Sci. 2023 Mar 28;14:1054914. doi: 10.3389/fpls.2023.1054914 (PMC10086318; doi:10.3389/fpls.2023.1054914)
Supplement: Supplementary file 4 [file Table_2.xlsx]

## Sheet: Sup. table 1 
Supplementary table 1. Details of linkage map used for QTL analysis, showing total length of each linkage group (LG) and the average distance of markers on each linkage group
Linkage group	Total length (cM)	Average distance between markers (cM)
LG1	333.75	1.97485
LG2	712.75	2.7951
LG3	636.65	2.79939
LG4	515.59	2.5449
LG5	745.22	2.99285
LG6	549.01	2.96762
LG7	638.26	2.42429
LG8	507.74	2.51356
LG9	480.57	2.49
LG10	580.73	2.58102
LG11	825.97	3.04786
LG12	805.71	2.64167
LG13	399.78	2.18459
LG14	466.92	2.63797
LG15	638.46	2.28021
LG16	442.4	2.66506
LG17	406.28	2.05192

## Sheet: Sup. table 2
Supplementary table 2. Description of phenotypes from 16s sequencing							Correlation to canker phenotypes
16s Phenotype	Mininmum	Maximum	Mean	Aroma mean value	Golden Delicious mean value	Associated with QTL	Significantly correlated to %HTA	Significantly correlated to %CB
PC2	-15.0696	20.3507	0.1598	11.4632	-7.07954	*
PC7	-6.95496	11.3821	-0.04934	3.87909	0.435381	*	*	*
PC8	-6.00159	6.91358	0.17692	-2.53595	2.04203		*
PC13	-5.15436	4.66289	0.006925	0.264491	-1.69661		*
PC16	-4.8777	6.29373	0.002579	-2.22725	-4.87769	*
PC17	-4.78607	4.20217	-0.02744	-1.13274	1.81679	*
PC26	-4.44752	3.27611	-0.27953	-1.97405	0.478402
OTU100	36.27	181.59	97.49	118.532	40.8152	*	*
OTU105	47.89	173.37	100.13	71.4616	64.0004
OTU114	25.81	144.92	72.61	51.1804	49.4465		*
OTU123	26	166.45	82.91	130.502	50.6876
OTU124	20.41	204.45	79.96	110.51	24.1622	*
OTU126	30.2	157.94	75.14	39.1766	99.7874
OTU128	41.53	177.52	102.28	177.521	113.16	*	*
OTU13	851.4	2018	1293.9	865.932	1434.61
OTU135	28.88	140.65	76.95	112.641	43.7734	*	*
OTU149	32.82	153.38	79.16	51.4974	61.3111
OTU16	591.8	1973	1242.6	856.236	834.425
OTU170	52.16	165.89	103.99	88.7816	119.206		*	*
OTU18	519.5	1946	1155.1	662.722	912.577	*
OTU20	322.3	1950.5	923.2	338.322	1028.2	*
OTU2048	33.61	114.35	73.79	49.4528	56.9802
OTU2625	43.91	132.47	86.68	64.4795	89.6391
OTU27	384.4	1105.7	662.8	430.902	477.009	*
OTU3	2849	6000	4294	3397.77	4476.59
OTU30	355.6	1296.2	723.1	454.136	597.926
OTU3169	30.9	146.76	78.05	45.5438	89.7538	*
OTU37	221.6	1006.5	525.8	371.128	569.751
OTU38	229.7	951.6	497	688.602	355.933	*	*
OTU383	100.4	253.1	168.3	171.9	252.169		*	*
OTU42	176.6	611.5	350.5	246.146	346.018	*
OTU46	167.6	455.9	280.9	193.502	372.679
OTU462	46.07	184.23	95.34	55.3786	109.86	*
OTU47	147.8	578.9	325.3	302.59	147.788		*
OTU49	142.5	601.5	332.4	368.243	218.634
OTU5	1636	3949	2795	2227.27	2732.64	*	*
OTU504	75.53	235.3	134.86	228.344	117.746
OTU52	88.56	418.79	248.76	116.125	152.966	*
OTU53	77.22	462.21	235.59	79.518	328.339	*
OTU57	75.89	428.91	194.68	144.617	97.1526
OTU59	109.1	439.2	224.7	293.688	135.506	*	*
OTU60	106.7	436.3	243.4	224.991	138.021	*
OTU644	59.92	376.68	193.67	176.648	133.089	*
OTU68	76.62	354.12	191.2	271.638	109.068
OTU7	639.7	3211.1	1851	953.352	925.751
OTU73	88.36	365.55	193.67	183.248	88.36		*
OTU8	988.2	3115.6	1740.1	2689.64	1406.67	*	*
OTU813	47.96	188.36	111.17	199.601	117.333
OTU84	53.37	288.14	138.42	145.636	98.0715	*	*
OTU85	47.67	232.55	140.57	57.5352	183.29	*	*
OTU89	21.5	314.47	104.89	150.747	40.7903
OTU922	68.77	226.69	138.57	106.806	142.085	*
OTU950	142.6	339.2	218.8	261.442	324.172	*	*	*
OTU99	12.97	229.52	79.39	44.9683	32.7444	*

## Sheet: Sup. table 3
Supplementary table 3. Description of phenotypes from ITS sequencing							Correlation to canker phenotypes
ITS phenotype	Minimum	Maximum	Mean	Aroma mean value	Golden Delicious mean value	Associated with QTL	Significantly correlated to %HTA (p=0.05)	Significantly correlated to %CB (p=0.05)
PC1	-3.59665	3.66815	-0.01403	2.82325	1.03841
PC3	-4.316	4.6292	-0.0579	1.02895	7.07018	*	*	*
PC11	-2.59382	2.66525	0.007537	0.920974	-0.212872	*
PC12	-2.64435	3.28101	0.00054	0.557769	-2.12732
OTU12	1276	3420	2150	1515.76	3066.93	*
OTU1226	3.076	103.665	34.378	7.13486	29.8455
OTU143	5.202	141.978	44.513	110.504	11.6412	*	*
OTU15	315.9	3142.2	1397.4	3029.91	4843.66	*
OTU16	1175	3847	2235	1471.45	2167.59		*
OTU17	282.5	3109.8	1542.6	2364.3	907.491		*
OTU19	296.1	1871.2	1028.3	738.033	1026.73	*	*
OTU20	200.5	1617.1	836.6	849.038	1338.8		*
OTU21	403.6	1030.3	680.5	684.909	644.923		*	*
OTU26	85.29	1137.59	439.37	1584.06	337.001	*	*
OTU29	165.4	751.3	397.8	610.614	329.496		*	*
OTU310	13.96	73.29	40.3	46.864	46.1399	*
OTU3360	857.4	2085.3	1377.2	857.404	1336.67
OTU35	41.98	467.9	173.01	160.193	308.503	*	*	*
OTU40	72.06	1757.43	629.9	205.608	762.496	*
OTU4179	13.39	102.48	46.12	146.47	212.51
OTU50	12.53	154.77	57.29	55.9063	92.1839	*	*	*
OTU57	8.767	200.096	68.9	56.5919	8.7672
OTU62	24	107.62	51.86	44.7385	32.4305	*
OTU71	23.76	110.72	57.3	44.5852	59.9251	*	*
OTU73	9.623	70.063	32.435	42.4008	17.8218		*
OTU76	6.614	83.454	28.525	21.1024	11.8778
